# Supplementary material for: Improving Inpatient Surveys: Web-Based Computer Adaptive Testing Accessed via Mobile Phone QR Codes
Source: JMIR Med Inform. 2016 Mar 2;4(1):e8. doi: 10.2196/medinform.4313 (PMC4795329; doi:10.2196/medinform.4313)
Supplement: Multimedia Appendix 3 [file medinform_v4i1e8_app3.xls]

## Sheet: report
repno	repna	repno2	Type	content	limit	CAT1	CAT2	mse	outfit	corr	derivation	mean	sd
40	Piker Inpstient Questionnaire(CAT)	38	quest_cat	CAT in part	70	15	38	0.48	20	0.1	0.05	50	10
Subject no.	Subject		Test type	Remark	item length	CAT begins	CAT ends	CAT stop criterion	upper outfit	minimal correl.	mininal derivation	Transform scored mean	Transform scored SDF
						CAT item range			CAT stop critera			Format of Results

## Sheet: items
repno	kno	repna	jpg	wav	response1	response2	response3	response4	response5	response6	response7	answer1	answer2	answer3	answer4	answer5	answer6	threshold	limit	limit1	limit2	limit3	limit4	limit5	limit6	weight1	weight2	weight3	weight4	weight5	weight6	weight7	mark1	mark2	mark3	mark4	mark5	mark6	mark7
40	01	Was your most recent hospital stay planned in advance or an emergency?			Emergency or urgent	Waiting list or planned in advance	Something else											2	-1.7	-1.5	1.5												2	5	2
40	02	When you arrived at the hospital, did you go to the A&E Department (also known as the Emergency Department, Casualty, Medical or Surgical Admissions unit)?			Yes	No												1	0.22	0													3	5
40	03	While you were in the A&E Department, how much information about your condition or treatment was given to you?			Not enough	Right amount	Too much	I was not given any information about my treatment or condition	Don’t know / can’t remember			1	2	1	0	9		4	1.52	-1.6	-1	0.6				10	5	5	0
40	04	Were you given enough privacy when being examined or treated in the A&E Department?			Yes, definitely	Yes, to some extent	No	Don’t know / can’t remember				2	1	0	9			3	0.8	-1.5	1.5				9	10	5	0									1	0	9
40	05	When you were referred to see a specialist, were you offered a choice of hospital for your first hospital appointment?			Yes	No, but I would have liked a choice	No, but I did not mind	Don’t know / can’t remember										3	1.03	-1.6	-1	0.6
40	06	How do you feel about the length of time you were on the waiting list before your admission to hospital?	jpg_pic/8.jpg		I was admitted as soon as I thought was necessary	I should have been admitted a bit sooner	I should have been admitted a lot sooner					2	1	0				2	1.1	-1.5	1.5					10	5	0
40	07	Was your admission date changed by the hospital?			No	Yes, once	Yes, 2 or 3 times	Yes, 4 times or more				3	2	1	0			3	0.52	-1.6	-1	0.6				10	6.7	3.3	0
40	08	In your opinion, had the specialist you saw in hospital been given all of the necessary information about your condition or illness from the person who referred you?			Yes, definitely	Yes, to some extent	No	Don’t know / can’t remember				2	1	0	9			3	-0.18	-1.5	1.5					10	5	0
40	09	From the time you arrived at the hospital, did you feel that you had to wait a long time to get to a bed on a ward?			Yes, definitely	Yes, to some extent	No					0	1	2				2	-0.94	-1.5	1.5					10	5	0
40	10	While in hospital, did you ever stay in a critical care area (e.g. Intensive Care Unit, High Dependency Unit or Coronary Care Unit)?			Yes	No	Don’t know / can’t remember											2	-0.85	-1.5	1.5													11
40	11	When you were first admitted to a bed on a ward, did you share a sleeping area, for example a room or bay, with patients of the opposite sex?			Yes	No						0	1					1	0.65	0						10	0
40	12	During your stay in hospital, how many wards did you stay in?			1	2	3 or more	Don’t know / can’t remember										3	-1.59	-1.6	-1	0.6											14	13	13	14
40	13	After you moved to another ward (or wards), did you ever share a sleeping area, for example a room or bay, with patients of the opposite sex?			Yes	No						0	1					1	-1.66	0						10	0
40	14	While staying in hospital, did you ever use the same bathroom or shower area as patients of the opposite sex?			Yes	Yes, because it had special bathing equipment that I needed	No	I did not use a bathroom or shower	Don’t know / can’t remember				1	1	9	9		5	0.54	-1.7	-1.2	1	1.9			10	10	0
40	15	Were you ever bothered by noise at night from other patients?	jpg_pic/4.jpg		Yes	No						0	1					1	1.94	0						10	0
40	16	Were you ever bothered by noise at night from hospital staff?	jpg_pic/5.jpg		Yes	No						0	1					1	1.65	0						10	0
40	17	In your opinion, how clean was the hospital room or ward that you were in?			Very clean	Fairly clean	Not very clean	Not at all clean				3	2	1	0			3	0	-1.6	-1	0.6				10	6.7	3.3	0
40	18	How clean were the toilets and bathrooms that you used in hospital?			Very clean	Fairly clean	Not very clean	Not at all clean	I did not use a toilet or bathroom			3	2	1	0	9		4	-1.64	-1.6	-1	0.6				10	6.7	3.3	0
40	19	Did you feel threatened during your stay in hospital by other patients or visitors?			Yes	No						0	1					1	1.66	0						10	0
40	20	Were hand-wash gels available for patients and visitors to use?			Yes	Yes, but they were empty	I did not see any hand-wash gels	Don’t know / can’t remember				1	0	0	9			3	1.02	-1.5	1.5					10	0	0
40	21	How would you rate the hospital food?			Very good	Good	Fair	Poor	I did not have any hospital food			3	2	1	0	9		4	-1	-1.6	-1	0.6				10	6.7	3.3	0
40	22	Were you offered a choice of food?			Yes, always	Yes, sometimes	No					2	1	0				2	-0.16	-1.5	1.5					10	5	0
40	23	Did you get enough help from staff to eat your meals?			Yes, always	Yes, sometimes	No	I did not need help to eat meals				2	1	0	9			3	0.86	-1.5	1.5					10	5	0
40	24	When you had important questions to ask a doctor, did you get answers that you could understand?			Yes, always	Yes, sometimes	No	I had no need to ask				2	1	0	9			3	-0.98	-1.5	1.5					10	5	0
40	25	Did you have confidence and trust in the doctors treating you?	jpg_pic/13.jpg		Yes, always	Yes, sometimes	No					2	1	0				2	-1.03	-1.5	1.5					10	5	0
40	26	Did doctors talk in front of you as if you weren’t there?	jpg_pic/16.jpg		Yes, often	Yes, sometimes	No					0	1	2				2	-1.24	-1.5	1.5					10	5	0
40	27	When you had important questions to ask a nurse, did you get answers that you could understand?	jpg_pic/17.jpg		Yes, always	Yes, sometimes	No	I had no need to ask				2	1	0	9			3	1.36	-1.5	1.5					10	5	0
40	28	Did you have confidence and trust in the nurses treating you?			Yes, always	Yes, sometimes	No					2	1	0				2	1.12	-1.5	1.5					10	5	0
40	29	Did nurses talk in front of you as if you weren’t there?			Yes, often	Yes, sometimes	No					0	1	2				2	-1.68	-1.5	1.5					10	5	0
40	30	In your opinion, were there enough nurses on duty to care for you in hospital?			There were always or nearly always enough nurses	There were sometimes enough nurses	There were rarely or never enough nurses					2	1	0				2	-1.42	-1.5	1.5					10	5	0
40	31	Sometimes in a hospital, a member of staff will say one thing and another will say something quite different. Did this happen to you?	jpg_pic/14.jpg		Yes, often	Yes, sometimes	No					0	1	2				2	-1.15	-1.5	1.5					10	5	0
40	32	Were you involved as much as you wanted to be in decisions about your care and treatment?	jpg_pic/5.jpg		Yes, definitely	Yes, to some extent	No					2	1	0				2	0.47	-1.5	1.5					10	5	0
40	33	Did you have confidence in the decisions made about your condition or treatment			Yes, always	Yes, sometimes	No					2	1	0				2	-0.76	-1.5	1.5					10	5	0
40	34	How much information about your condition or treatment was given to you?			Not enough	The right amount	Too much					0	1	0				2	1.27	-1.5	1.5					10	0	0
40	35	Did you find someone on the hospital staff to talk to about your worries and fears?	jpg_pic/3.jpg		Yes, definitely	Yes, to some extent	No	I had no worries or fears				2	1	0	9			3	-0.86	-1.5	1.5					10	5	0
40	36	Do you feel you got enough emotional support from hospital staff during your stay?			Yes, always	Yes, sometimes	No	I did not need any emotional support				2	1	0	9			3	-0.83	-1.5	1.5					10	5	0
40	37	Were you given enough privacy when discussing your condition or treatment?			Yes, always	Yes, sometimes	No					2	1	0				2	1.39	-1.5	1.5					10	5	0
40	38	Were you given enough privacy when being examined or treated?			Yes, always	Yes, sometimes	No					2	1	0				2	-0.69	-1.5	1.5					10	5	0
40	39	Were you ever in any pain?			Yes	No												1	-1.82	0													40	41
40	40	Do you think the hospital staff did everything they could to help control your pain?	jpg_pic/18.jpg		Yes, definitely	Yes, to some extent	No					2	1	0				2	-1.8	-1.5	1.5					10	5	0
40	41	How many minutes after you used the call button did it usually take before you got the help you needed?	jpg_pic/6.jpg		0 minutes / right away	1-2 minutes	3-5 minutes	More than 5 minutes	I never got help when I used the call button	I never used the call button		3	2	1	0	9		5	1.84	-1.7	-1.2	1	1.9			10	7.5	5	2.5	0
40	42	During your stay in hospital, did you have an operation or procedure?			Yes	No												1	-1.4	0	0	0	0										43	50
40	43	Beforehand, did a member of staff explain the risks and benefits of the operation or procedure in a way you could understand?			Yes, completely	Yes, to some extent	No	I did not want an explanation				2	1	0	9			3	-0.39	-1.5	1.5					10	5	0
40	44	Beforehand, did a member of staff explain what would be done during the operation or procedure?			Yes, completely	Yes, to some extent	No	I did not want an explanation				2	1	0	9			3	1.76	-1.5	1.5					10	5	0
40	45	Beforehand, did a member of staff answer your questions about the operation or procedure in a way you could understand?			Yes, completely	Yes, to some extent	No	I did not have any questions				2	1	0	9			3	-1.77	-1.5	1.5					10	5	0
40	46	Beforehand, were you told how you could expect to feel after you had the operation or procedure?			Yes, completely	Yes, to some extent	No					2	1	0				2	1.68	-1.5	1.5					10	5	0
40	47	Before the operation or procedure, were you given an anaesthetic or medication to put you to sleep or control your pain?			Yes	No												1	-0.64	0	0	0	0										48	49
40	48	Before the operation or procedure, did the anaesthetist or another member of staff explain how he or she would put you to sleep or control your pain in a way you could understand?			Yes, completely	Yes, to some extent	No					2	1	0				2	0.91	-1.5	1.5					10	5	0
40	49	After the operation or procedure, did a member of staff explain how the operation or procedure had gone in a way you could understand?			Yes, completely	Yes, to some extent	No					2	1	0				2	1.9	-1.5	1.5					10	5	0
40	50	Did you feel you were involved in decisions about your discharge from hospital?	jpg_pic/5.jpg		Yes, definitely	Yes, to some extent	No	I did not want to be involved				2	1	0	9			3	1.55	-1.5	1.5					10	5	0
40	51	Were you given enough notice about when you were going to be discharged?			Yes, definitely	Yes, to some extent	No					2	1	0				2	-1.81	-1.5	1.5					10	5	0
40	52	On the day you left hospital, was your discharge delayed for any reason?			Yes	No						0	1					1	0.86	0						10	0						55	53
40	53	What was the MAIN reason for the delay? (Cross ONE box only)			I had to wait for medicines	I had to wait to see the doctor	I had to wait for an ambulance	Something else										3	1.99	-1.6	-1	0.6				0	0	0								55
40	54	How long was the delay?			Up to 1 hour	Longer than 1 hour but no longer than 2 hours	Longer than 2 hours but no longer than 4 hours	Longer than 4 hours				3	2	1	0			3	0.25	-1.6	-1	0.6				7.5	5	2.5	0
40	55	Before you left hospital, were you given any written or printed information about what you should or should not do after leaving hospital?			Yes	No						1	0					1	-0.26	0						10	0
40	56	Did a member of staff explain the purpose of the medicines you were to take at home in a way you could understand?	jpg_pic/15.jpg		Yes, completely	Yes, to some extent	No	I did not need an explanation	I had no medicines			2	1	0	9	9		4	-0.91	-1.6	-1	0.6				10	5	0					57	57	57	57	60
40	57	Did a member of staff tell you about medication side effects to watch for when you went home?	jpg_pic/1.jpg		Yes, completely	Yes, to some extent	No	I did not need an explanation				2	1	0	9			3	0.52	-1.5	1.5					10	5	0
40	58	Were you told how to take your medication in a way you could understand?			Yes, definitely	Yes, to some extent	No	I did not need to be told how to take my medication				2	1	0	9			3	-0.99	-1.5	1.5					10	5	0
40	59	Were you given clear written or printed information about your medicines?			Yes, completely	Yes, to some extent	No	I did not need this	Don’t know / can’t remember			2	1	0	9	9		4	0.36	-1.6	-1	0.6				10	5	0
40	60	Did a member of staff tell you about any danger signals you should watch for after you went home?			Yes, completely	Yes, to some extent	No	It was not necessary				2	1	0	9			3	-0.42	-1.5	1.5					10	5	0
40	61	Did hospital staff take your family or home situation into account when planning your discharge?	jpg_pic/2.jpg		Yes, completely	Yes, to some extent	No	It was not necessary	Don’t know / can’t remember			2	1	0	9	9		4	0.34	-1.6	-1	0.6				10	5	0
40	62	Did the doctors or nurses give your family or someone close to you all the information they needed to help care for you?			Yes, definitely	Yes, to some extent	No	No family or friends were involved	My family or friends did not want or need information			2	1	0	9	9		4	0.49	-1.6	-1	0.6				10	5	0
40	63	Did hospital staff tell you who to contact if you were worried about your condition or treatment after you left hospital?	jpg_pic/7.jpg		Yes	No	Don’t know / can’t remember					1	0	9				2	1.15	0						10	0
40	64	Did hospital staff discuss with you whether you would need any additional equipment in your home, or any adaptations made to your home, after leaving hospital?			Yes	No, but I would have liked them to	No, it was not necessary to discuss it					1	0	9				2	1.86	0						10	0
40	65	Did hospital staff discuss with you whether you may need any further health or social care services after leaving hospital? (e.g. services from a GP, physiotherapist or community nurse, or assistance from social services or the voluntary sector)			Yes	No, but I would have liked them to	No, it was not necessary to discuss it					1	0	9				2	1.66	0						10	0
40	66	Overall, did you feel you were treated with respect and dignity while you were in the hospital?			Yes, always	Yes, sometimes	No					2	1	9				2	0.75	-1.5	1.5					10	5	0
40	67	During your time in hospital did you feel well looked after by hospital staff?			Yes, always	Yes, sometimes	No					2	1	0				2	-0.76	-1.5	1.5					10	5	0
40	68	Overall... (Please circle a number)	jpg_pic/9.jpg		very poor experience	poor	Neutral	good	very good experience			4	3	2	1	0		4	1.57	-1.7	-1.2	1				0	2.5	5	7.5	10
40	69	During your hospital stay, were you ever asked to give your views on the quality of your care?			Yes	No	Don’t know / can’t remember					1	0	9				2	1.66	0						10	0
40	70	Did you see, or were you given, any information explaining how to complain to the hospital about the care you received?			Yes	No	Not sure / don’t know					1	9	9				2	-1.4	0						10	0
Subject no.	Item no.	Item content	with jpg format	With voice
repno	kno	repna	jpg	wav	response1	response2	response3	response4	response5	response6	response7	answer1	answer2	answer3	answer4	answer5	answer6	threshold	limit	limit1	limit2	limit3	limit4	limit5	limit6	weight1	weight2	weight3	weight4	weight5	weight6	weight7	mark1	mark2	mark3	mark4	mark5	mark6	mark7
												recoding values						How many threshold	overall difficulty	Step 1	step 2	step3	step 4	step 5	step 6	Assigning weighted score when summing resultant score							Skip item corresponding to the responding answer number

## Sheet: reply
repno	replyno	author	type	authorip	item1	item2	item3	item4	item5	item6	item7	item8	item9	item10	item11	item12	item13	item14	item15	item16	item17	item18	item19	item20	item21	item22	item23	item24	item25	item26	item27	item28	item29	item30	item31	item32	item33	item34	item35	item36	item37	item38	item39	item40	item41	item42	item43	item44	item45
40	8640	1501500734	quest_cat	220.143.121.189	1				3	0	2	1	1	1	1	2	0	1																					0		0
40	8634	0934090720	quest_cat	220.143.71.187	0	1			2	1	2	2	1	2	0	2	0	2	0		1	2		1	2	1	1	1	0		1	1				1	0	1	1	1	0	0	0	1	2	0	1	0	1
41	8670	1946350517	quest_cat	210.59.89.64	1				1	1	1	2	1	0	0	2	1	0	0	0	2	2	1	0	1	1	1	0	0	1	0	1	2	2	1	1	1	1	1	0	1	1
41	8646	1457530345	quest_cat	210.59.89.77	0	0	1	2	1	0	0	0	1	0	1	0		2			1	3			2									1						1
41	8643	1118030106	quest_cat	220.142.94.124	1				2	1	1	2	1	1	1	1	1	1	0	0	2	2	0	0	2	0	0	2	1	1	0	0	1	1	1	0	1	1	1	2	0	1	0	1	2	0	2	2	1
41	8633	0100250606	quest_cat	220.142.72.75	0	1			1	1	0	1	0	1	0	1	0	0	0					1			1				1							1			1				1	0	0	0	0
41	8632	2353400695	quest_cat	220.142.72.75	0	1			2	0	1	0	1	1	0	1	0	0	0					0	0	1	1	1			1	1				1		0	1	1	1
41	8630	1536370824	quest_cat	211.20.201.157	1	0	1	1	2	1	1	2	1	1	1	1	1	2	1	1			1	1		1	1				1	1				1		1			1		1	1	2	1	1	1	1
41	8629	0949210471	quest_cat	211.20.201.157	1	1	1	1	1	1	1	1	1	1	1	1	1	1	1	1	2	2	0	2	2	1	1	1	1	1	1	1	1	1	1	1	1	0	1	1	0	0	1	1
41	8628	0838450234	quest_cat	59.120.98.131	1	1	1	1	1	1	1	1	1	1	1	0	0	1	1	1	1	1	1	1	1	1	1	1	1	1	1	1	1	1	1	1	1	1	1	1	1	1	0	1	2	0	1	1	1
Subject no.	serial no.	respondent	type	IP address		responses by item
																			CAT begins																							CAT ends
[truncated: 34 more columns]

## Sheet: eap
23	3	3	1	1	3	1	1	1	1	3	1	3	1	1	1	1	1	3	1	1	1	1	1	1	1	1	1	1	1	1	1	1	1	1	1	3	1	1	3	1	1	3	3	1	1	1	3	1	1
57	2	1	0	1	1	0	2	2	1	1	0	3	1	2	0	0	3	2	0	1	3	2	1	1	1	2	1	1	2	1	2	2	2	0	1	1	1	1	1	1	0	4	1	1	1	1	4	1	0
alpha	1	1	1	1	1	1	1	1	1	1	1	1	1	1	1	1	1	1	1	1	1	1	1	1	1	1	1	1	1	1	1	1	1	1	1	1	1	1	1	1	1	1	1	1	1	1	1	1	1
-4	1	1	0.980337	0.0355689	1	0.973368	0.00151241	0.000437612	0.173332	1	0.990529	1	0.0878639	0.00195231	0.997375	0.996495	4.14505e-05	1	0.99653	0.0287473	0.000711917	0.000421206	0.0335673	0.179112	0.186543	0.00311095	0.0206329	0.0260832	0.00666007	0.252424	0.00265009	0.000124631	0.00130309	0.977442	0.162211	1	0.0200353	0.140477	1	0.329112	0.984178	1	1	0.0139255	0.322677	0.0150678	1	0.0319827	0.987864
-3.99	1	1	0.980141	0.0359135	1	0.973107	0.00154212	0.000446048	0.174763	1	0.990435	1	0.0886687	0.00199056	0.997349	0.99646	4.26738e-05	1	0.996495	0.0290278	0.000731781	0.000429333	0.0338932	0.180579	0.188058	0.00316659	0.0208359	0.0263384	0.00677303	0.254294	0.00269791	0.000127086	0.00132739	0.97722	0.163569	1	0.0202326	0.141686	1	0.33127	0.98402	1	1	0.0140635	0.324816	0.0152169	1	0.0322937	0.987744
-3.98	1	1	0.979943	0.0362613	1	0.972844	0.00157241	0.000454642	0.176203	1	0.990339	1	0.0894801	0.00202956	0.997322	0.996424	4.39327e-05	1	0.99646	0.0293109	0.000752181	0.000437612	0.0342221	0.182057	0.189581	0.00322316	0.0210409	0.026596	0.00688774	0.256172	0.00274655	0.000129589	0.00135213	0.976996	0.164936	1	0.0204318	0.142903	1	0.333433	0.98386	1	1	0.0142028	0.326961	0.0153675	1	0.0326077	0.987622
-3.97	1	1	0.979744	0.0366123	1	0.972578	0.00160328	0.000463398	0.177653	1	0.990243	1	0.0902981	0.00206931	0.997295	0.996388	4.52283e-05	1	0.996424	0.0295968	0.000773131	0.000446048	0.0345541	0.183543	0.191114	0.00328068	0.0212478	0.0268561	0.00700423	0.25806	0.00279602	0.00013214	0.00137731	0.97677	0.166313	1	0.0206329	0.144129	1	0.335603	0.983699	1	1	0.0143435	0.329112	0.0155196	1	0.0329246	0.987499
-3.96	1	1	0.979542	0.0369666	1	0.97231	0.00163476	0.000472319	0.179112	1	0.990146	1	0.091123	0.00210982	0.997268	0.996352	4.65617e-05	1	0.996388	0.0298853	0.000794644	0.000454642	0.0348892	0.185039	0.192655	0.00333917	0.0214568	0.0271187	0.00712253	0.259955	0.00284633	0.000134741	0.00140293	0.976542	0.167698	1	0.0208359	0.145363	1	0.337778	0.983536	1	1	0.0144856	0.33127	0.0156731	1	0.0332444	0.987375
-3.95	1	1	0.979338	0.0373242	1	0.972039	0.00166684	0.000481407	0.180579	1	0.990048	1	0.0919545	0.00215111	0.997241	0.996316	4.7934e-05	1	0.996352	0.0301766	0.000816736	0.000463398	0.0352275	0.186543	0.194207	0.00339864	0.0216677	0.0273838	0.00724266	0.26186	0.00289749	0.000137393	0.00142902	0.976312	0.169093	1	0.0210409	0.146606	1	0.339959	0.983372	1	1	0.014629	0.333433	0.0158281	1	0.0335673	0.98725
-3.94	1	1	0.979133	0.0376851	1	0.971765	0.00169953	0.000490665	0.182057	1	0.989949	1	0.092793	0.0021932	0.997213	0.996279	4.93462e-05	1	0.996316	0.0304706	0.00083942	0.000472319	0.0355689	0.188058	0.195767	0.0034591	0.0218807	0.0276513	0.00736464	0.263772	0.00294952	0.000140096	0.00145557	0.976079	0.170497	1	0.0212478	0.147858	1	0.342145	0.983206	1	1	0.0147739	0.335603	0.0159846	1	0.0338932	0.987123
-3.93	1	1	0.978925	0.0380494	1	0.971489	0.00173287	0.000500098	0.183543	1	0.989849	1	0.0936382	0.00223609	0.997185	0.996242	5.07996e-05	1	0.996279	0.0307674	0.000862712	0.000481407	0.0359135	0.189581	0.197337	0.00352057	0.0220958	0.0279215	0.00748849	0.265694	0.00300243	0.000142851	0.00148259	0.975844	0.17191	1	0.0214568	0.149118	1	0.344338	0.983038	1	1	0.0149201	0.337778	0.0161427	1	0.0342221	0.986995
-3.92	1	1	0.978715	0.038417	1	0.97121	0.00176684	0.000509707	0.185039	1	0.989748	1	0.0944904	0.00227981	0.997157	0.996204	5.22952e-05	1	0.996242	0.0310669	0.000886628	0.000490665	0.0362613	0.191114	0.198916	0.00358306	0.0223129	0.0281941	0.00761425	0.267623	0.00305624	0.00014566	0.0015101	0.975607	0.173332	1	0.0216677	0.150388	1	0.346535	0.982869	1	1	0.0150678	0.339959	0.0163023	1	0.0345541	0.986866
-3.91	1	1	0.978503	0.0387881	1	0.970929	0.00180147	0.000519496	0.186543	1	0.989646	1	0.0953495	0.00232437	0.997128	0.996166	5.38343e-05	1	0.996204	0.0313693	0.000911183	0.000500098	0.0366123	0.192655	0.200504	0.0036466	0.0225321	0.0284694	0.00774194	0.269561	0.00311095	0.000148524	0.00153809	0.975367	0.174763	1	0.0218807	0.151666	1	0.348738	0.982698	1	1	0.0152169	0.342145	-0.29	1	0.0348892	0.986736
-3.9	1	1	0.978289	0.0391626	1	0.970645	0.00183677	0.000529469	0.188058	1	0.989543	1	0.0962155	0.00236979	0.9971	0.996128	5.54182e-05	1	0.996166	0.0316746	0.000936393	0.000509707	0.0369666	0.194207	0.202102	0.00371119	0.0227533	0.0287473	0.00787158	0.271507	0.00316659	0.000151443	0.00156658	0.975126	0.176203	1	0.0220958	0.152953	1	0.350946	0.982525	1	1	0.0153675	0.344338	0.46	1	0.0352275	0.986604
-3.89	1	1	0.978073	0.0395406	1	0.970358	0.00187275	0.000539628	0.189581	1	0.989439	1	0.0970886	0.00241608	0.997071	0.996089	5.70481e-05	1	0.996128	0.0319827	0.000962275	0.000519496	0.0373242	0.195767	0.203709	0.00377685	0.0229768	0.0290278	0.0080032	0.273462	0.00322316	0.000154419	0.00159558	0.974882	0.177653	1	0.0223129	0.154249	1	0.353159	0.982351	1	1	0.0155196	0.346535	0.0167904	1	0.0355689	0.986471
-3.88	1	1	0.977855	0.039922	1	0.970069	0.00190942	0.000549977	0.191114	1	0.989334	1	0.0979688	0.00246325	0.997041	0.99605	5.87254e-05	1	0.996089	0.0322937	0.000988846	0.000529469	0.0376851	0.197337	0.205325	0.0038436	0.0232023	0.0293109	0.00813682	0.275424	0.00328068	0.000157452	0.00162508	0.974635	0.179112	1	0.0225321	0.155553	1	0.355377	0.982175	1	1	0.0156731	0.348738	0.0169563	1	0.0359135	0.986337
-3.87	1	1	0.977635	0.040307	1	0.969777	0.0019468	0.00056052	0.192655	1	0.989228	1	0.0988561	0.00251133	0.997012	0.99601	6.04513e-05	1	0.99605	0.0326077	0.00101612	0.000539628	0.0380494	0.198916	0.20695	0.00391145	0.02343	0.0295968	0.00827247	0.277395	0.00333917	0.000160544	0.00165512	0.974387	0.180579	1	0.0227533	0.156867	1	0.3576	0.981997	1	1	0.0158281	0.350946	0.0171238	1	0.0362613	0.986202
-3.86	1	1	0.977413	0.0406956	1	0.969482	0.00198489	0.000571259	0.194207	1	0.989121	1	0.0997505	0.00256033	0.996982	0.99597	6.22273e-05	1	0.99601	0.0329246	0.00104412	0.000549977	0.038417	0.200504	0.208585	0.00398043	0.0236599	0.0298853	0.00841018	0.279374	0.00339864	0.000163696	0.00168568	0.974136	0.182057	1	0.0229768	0.158189	1	0.359827	0.981817	1	1	0.0159846	0.353159	0.0172929	1	0.0366123	0.986065
-3.85	1	1	0.977188	0.0410877	1	0.969184	0.00202372	0.000582199	0.195767	1	0.989013	1	0.100652	0.00261027	0.996951	0.99593	6.40548e-05	1	0.99597	0.0332444	0.00107287	0.00056052	0.0387881	0.202102	0.210229	0.00405054	0.023892	0.0301766	0.00854997	0.281361	0.0034591	0.000166909	0.00171678	0.973882	0.183543	1	0.0232023	0.159521	1	0.362059	0.981636	1	1	0.0161427	0.355377	0.0174637	1	0.0369666	0.985927
-3.84	1	1	0.976961	0.0414834	1	0.968883	0.0020633	0.000593342	0.197337	1	0.988904	1	0.101561	0.00266116	0.996921	0.995889	6.59353e-05	1	0.99593	0.0335673	0.00110237	0.000571259	0.0391626	0.203709	0.211882	0.0041218	0.0241263	0.0304706	0.00869188	0.283356	0.00352057	0.000170184	0.00174843	0.973626	0.185039	1	0.02343	0.160861	1	0.364296	0.981453	1	1	0.0163023	0.3576	0.0176361	1	0.0373242	0.985787
-3.83	1	1	0.976732	0.0418828	1	0.96858	0.00210364	0.000604693	0.198916	1	0.988794	1	0.102477	0.00271303	0.99689	0.995848	6.78703e-05	1	0.995889	0.0338932	0.00113265	0.000582199	0.0395406	0.205325	0.213544	0.00419423	0.0243629	0.0307674	0.00883592	0.285359	0.00358306	0.000173522	0.00178063	0.973368	0.186543	1	0.0236599	0.162211	1	0.366537	0.981268	1	1	0.0164634	0.359827	0.0178101	1	0.0376851	0.985646
-3.82	1	1	0.976501	0.0422858	1	0.968274	0.00214475	0.000616255	0.200504	1	0.988682	1	0.1034	0.00276589	0.996859	0.995806	6.98613e-05	1	0.995848	0.0342221	0.00116374	0.000593342	0.039922	0.20695	0.215216	0.00426785	0.0246017	0.0310669	0.00898212	0.287369	0.0036466	0.000176925	0.00181341	0.973107	0.188058	1	0.023892	0.163569	1	0.368782	0.981081	1	1	0.0166261	0.362059	0.0179859	1	0.0380494	0.985504
-3.81	1	1	0.976267	0.0426926	1	0.967965	0.00218665	0.000628033	0.202102	1	0.98857	1	0.104331	0.00281976	0.996827	0.995764	7.19099e-05	1	0.995806	0.0345541	0.00119564	0.000604693	0.040307	0.208585	0.216897	0.00434268	0.0248428	0.0313693	0.00913052	0.289387	0.00371119	0.000180393	0.00184676	0.972844	0.189581	1	0.0241263	0.164936	1	0.371032	0.980892	1	1	0.0167904	0.364296	0.0181634	1	0.038417	0.98536
-3.8	1	1	0.976031	0.0431031	1	0.967653	0.00222935	0.000640029	0.203709	1	0.988456	1	0.105269	0.00287465	0.996796	0.995722	7.40178e-05	1	0.995764	0.0348892	0.00122838	0.000616255	0.0406956	0.210229	0.218587	0.00441872	0.0250862	0.0316746	0.00928114	0.291413	0.00377685	0.000183929	0.00188069	0.972578	0.191114	1	0.0243629	0.166313	1	0.373285	0.980702	1	1	0.0169563	0.366537	0.0183426	1	0.0387881	0.985215
-3.79	1	1	0.975793	0.0435173	1	0.967338	0.00227288	0.000652248	0.205325	1	0.988342	1	0.106215	0.0029306	0.996763	0.995679	7.61866e-05	1	0.995722	0.0352275	0.00126198	0.000628033	0.0410877	0.211882	0.220286	0.00449601	0.0253319	0.0319827	0.009434	0.293447	0.0038436	0.000187533	0.00191522	0.97231	0.192655	1	0.0246017	0.167698	1	0.375542	0.980509	1	1	0.0171238	0.368782	0.0185235	1	0.0391626	0.985069
-3.78	1	1	0.975553	0.0439354	1	0.96702	0.00231723	0.000664694	0.20695	1	0.988226	1	0.107168	0.00298761	0.996731	0.995636	7.84181e-05	1	0.995679	0.0355689	0.00129646	0.000640029	0.0414834	0.213544	0.221995	0.00457456	0.0255799	0.0322937	0.00958915	0.295488	0.00391145	0.000191206	0.00195035	0.972039	0.194207	1	0.0248428	0.169093	1	0.377803	0.980315	1	1	0.0172929	0.371032	0.0187062	1	0.0395406	0.984921
-3.77	1	1	0.97531	0.0443573	1	0.966699	0.00236244	0.00067737	0.208585	1	0.988109	1	0.108129	0.00304571	0.996698	0.995592	8.0714e-05	1	0.995636	0.0359135	0.00133184	0.000652248	0.0418828	0.215216	0.223713	0.00465438	0.0258304	0.0326077	0.0097466	0.297537	0.00398043	0.00019495	0.0019861	0.971765	0.195767	1	0.0250862	0.170497	1	0.380068	0.980119	1	1	0.0174637	0.373285	0.0188906	1	0.039922	0.984771
-3.76	1	1	0.975065	0.044783	1	0.966375	0.00240852	0.000690281	0.210229	1	0.987991	1	0.109097	0.00310491	0.996665	0.995548	8.30762e-05	1	0.995592	0.0362613	0.00136815	0.000664694	0.0422858	0.216897	0.225439	0.0047355	0.0260832	0.0329246	0.00990638	0.299593	0.00405054	0.000198767	0.00202247	0.971489	0.197337	1	0.0253319	0.17191	1	0.382336	0.979921	1	1	0.0176361	0.375542	0.0190768	1	0.040307	0.984621
-3.75	1	1	0.974817	0.0452127	1	0.966048	0.00245547	0.000703431	0.211882	1	0.987872	1	0.110073	0.00316524	0.996632	0.995504	8.55065e-05	1	0.995548	0.0366123	0.00140541	0.00067737	0.0426926	0.218587	0.227175	0.00481793	0.0263384	0.0332444	0.0100685	0.301657	0.0041218	0.000202656	0.00205947	0.97121	0.198916	1	0.0255799	0.173332	1	0.384607	0.979721	1	1	0.0178101	0.377803	0.0192649	1	0.0406956	0.984468
-3.74	1	1	0.974567	0.0456462	1	0.965718	0.00250332	0.000716825	0.213544	1	0.987751	1	0.111056	0.00322672	0.996598	0.995459	8.80069e-05	1	0.995504	0.0369666	0.00144363	0.000690281	0.0431031	0.220286	0.22892	0.00490169	0.026596	0.0335673	0.0102331	0.303727	0.00419423	0.000206621	0.00209712	0.970929	0.200504	1	0.0258304	0.174763	1	0.386881	0.979518	1	1	0.0179859	0.380068	0.0194547	1	0.0410877	0.984314
-3.73	1	1	0.974314	0.0460837	1	0.965384	0.00255209	0.000730466	0.215216	1	0.98763	1	0.112047	0.00328937	0.996564	0.995413	9.05794e-05	1	0.995459	0.0373242	0.00148285	0.000703431	0.0435173	0.221995	0.230675	0.0049868	0.0268561	0.0338932	0.0104	0.305805	0.00426785	0.000210662	0.00213542	0.970645	0.202102	1	0.0260832	0.176203	1	0.389159	0.979314	1	1	0.0181634	0.382336	0.0196464	1	0.0414834	0.984159
-3.72	1	1	0.974059	0.0465252	1	0.965048	0.00260179	0.000744359	0.216897	1	0.987507	1	0.113046	0.00335321	0.99653	0.995367	9.32259e-05	1	0.995413	0.0376851	0.00152309	0.000716825	0.0439354	0.223713	0.232438	0.00507329	0.0271187	0.0342221	0.0105694	0.30789	0.00434268	0.000214781	0.00217439	0.970358	0.203709	1	0.0263384	0.177653	1	0.391439	0.979108	1	1	0.0183426	0.384607	0.0198399	1	0.0418828	0.984002
-3.71	1	1	0.973802	0.0469707	1	0.964708	0.00265244	0.000758508	0.218587	1	0.987383	1	0.114052	0.00341825	0.996495	0.995321	9.59486e-05	1	0.995367	0.0380494	0.00156438	0.000730466	0.0443573	0.225439	0.23421	0.00516116	0.0273838	0.0345541	0.0107413	0.309982	0.00441872	0.000218979	0.00221403	0.970069	0.205325	1	0.026596	0.179112	1	0.393723	0.9789	1	1	0.0185235	0.386881	0.0200353	1	0.0422858	0.983844
-3.7	1	1	0.973542	0.0474203	1	0.964366	0.00270405	0.000772918	0.220286	1	0.987258	1	0.115067	0.00348454	0.99646	0.995274	9.87496e-05	1	0.995321	0.038417	0.00160673	0.000744359	0.044783	0.227175	0.235991	0.00525045	0.0276513	0.0348892	0.0109157	0.312081	0.00449601	0.000223258	0.00225436	0.969777	0.20695	1	0.0268561	0.180579	1	0.396009	0.97869	1	1	0.0187062	0.389159	0.0202326	1	0.0426926	0.983684
-3.69	1	1	0.973279	0.047874	1	0.96402	0.00275665	0.000787593	0.221995	1	0.987131	1	0.116089	0.00355208	0.996424	0.995227	0.000101631	1	0.995274	0.0387881	0.00165017	0.000758508	0.0452127	0.22892	0.237782	0.00534116	0.0279215	0.0352275	0.0110927	0.314187	0.00457456	0.000227619	0.00229539	0.969482	0.208585	1	0.0271187	0.182057	1	0.398297	0.978478	1	1	0.0188906	0.391439	0.0204318	1	0.0431031	0.983523
-3.68	1	1	0.973014	0.0483317	1	0.963671	0.00281025	0.000802538	0.223713	1	0.987004	1	0.117119	0.0036209	0.996388	0.995179	0.000104595	1	0.995227	0.0391626	0.00169474	0.000772918	0.0456462	0.230675	0.239581	0.00543333	0.0281941	0.0355689	0.0112722	0.3163	0.00465438	0.000232064	0.00233713	0.969184	0.210229	1	0.0273838	0.183543	1	0.400588	0.978263	1	1	0.0190768	0.393723	0.0206329	1	0.0435173	0.98336
-3.67	1	1	0.972746	0.0487936	1	0.963318	0.00286487	0.000817759	0.225439	1	0.986875	1	0.118157	0.00369102	0.996352	0.995131	0.000107645	1	0.995179	0.0395406	0.00174045	0.000787593	0.0460837	0.232438	0.241389	0.00552696	0.0284694	0.0359135	0.0114544	0.318419	0.0047355	0.000236594	0.00237958	0.968883	0.211882	1	0.0276513	0.185039	1	0.402881	0.978047	1	1	0.0192649	0.396009	0.0208359	1	0.0439354	0.983195
-3.66	1	1	0.972476	0.0492597	1	0.962963	0.00292053	0.000833258	0.227175	1	0.986745	1	0.119203	0.00376247	0.996316	0.995082	0.000110782	1	0.995131	0.039922	0.00178733	0.000802538	0.0465252	0.23421	0.243206	0.00562209	0.0287473	0.0362613	0.0116391	0.320545	0.00481793	0.000241211	0.00242277	0.96858	0.213544	1	0.0279215	0.186543	1	0.405176	0.977828	1	1	0.0194547	0.398297	0.0210409	1	0.0443573	0.983029
-3.65	1	1	0.972203	0.0497301	1	0.962604	0.00297725	0.000849043	0.22892	1	0.986613	1	0.120257	0.00383527	0.996279	0.995033	0.000114009	1	0.995082	0.040307	0.00183542	0.000817759	0.0469707	0.235991	0.245032	0.00571873	0.0290278	0.0366123	0.0118266	0.322677	0.00490169	0.000245916	0.0024667	0.968274	0.215216	1	0.0281941	0.188058	1	0.407473	0.977607	1	1	0.0196464	0.400588	0.0212478	1	0.044783	0.982861
-3.64	1	1	0.971927	0.0502046	1	0.962241	0.00303505	0.000865116	0.230675	1	0.98648	1	0.121319	0.00390944	0.996242	0.994984	0.000117328	1	0.995033	0.0406956	0.00188474	0.000833258	0.0474203	0.237782	0.246867	0.0058169	0.0293109	0.0369666	0.0120167	0.324816	0.0049868	0.000250712	0.00251139	0.967965	0.216897	1	0.0284694	0.189581	1	0.409771	0.977384	1	1	0.0198399	0.402881	0.0214568	1	0.0452127	0.982692
-3.63	1	1	0.971648	0.0506835	1	0.961876	0.00309394	0.000881485	0.232438	1	0.986346	1	0.122389	0.00398502	0.996204	0.994933	0.000120742	1	0.994984	0.0410877	0.00193532	0.000849043	0.047874	0.239581	0.248711	0.00591663	0.0295968	0.0373242	0.0122096	0.326961	0.00507329	0.000255599	0.00255684	0.967653	0.218587	1	0.0287473	0.191114	1	0.412072	0.977159	1	1	0.0200353	0.405176	0.0216677	1	0.0456462	0.982521
-3.62	1	1	0.971367	0.0511667	1	0.961507	0.00315396	0.000898153	0.23421	1	0.986211	1	0.123467	0.00406202	0.996166	0.994883	0.000124254	1	0.994933	0.0414834	0.0019872	0.000865116	0.0483317	0.241389	0.250563	0.00601793	0.0298853	0.0376851	0.0124052	0.329112	0.00516116	0.00026058	0.00260307	0.967338	0.220286	1	0.0290278	0.192655	1	0.414374	0.976932	1	1	0.0202326	0.407473	0.0218807	1	0.0460837	0.982348
-3.61	1	1	0.971083	0.0516542	1	0.961134	0.00321511	0.000915125	0.235991	1	0.986074	1	0.124553	0.00414048	0.996128	0.994832	0.000127867	1	0.994883	0.0418828	0.00204039	0.000881485	0.0487936	0.243206	0.252424	0.00612083	0.0301766	0.0380494	0.0126037	0.33127	0.00525045	0.000265657	0.00265009	0.96702	0.221995	1	0.0293109	0.194207	1	0.416677	0.976702	1	1	0.0204318	0.409771	0.0220958	1	0.0465252	0.982174
-3.6	1	1	0.970797	0.0521461	1	0.960758	0.00327742	0.000932408	0.237782	1	0.985936	1	0.125648	0.00422041	0.996089	0.99478	0.000131583	1	0.994832	0.0422858	0.00209493	0.000898153	0.0492597	0.245032	0.254294	0.00622535	0.0304706	0.038417	0.0128049	0.333433	0.00534116	0.00027083	0.00269791	0.966699	0.223713	1	0.0295968	0.195767	1	0.418981	0.97647	1	1	0.0206329	0.412072	0.0223129	1	0.0469707	0.981998
-3.59	1	1	0.970507	0.0526424	1	0.960378	0.00334091	0.000950006	0.239581	1	0.985797	1	0.126751	0.00430184	0.99605	0.994728	0.000135405	1	0.99478	0.0426926	0.00215086	0.000915125	0.0497301	0.246867	0.256172	0.00633151	0.0307674	0.0387881	0.0130091	0.335603	0.00543333	0.000276102	0.00274655	0.966375	0.225439	1	0.0298853	0.197337	1	0.421287	0.976236	1	1	0.0208359	0.414374	0.0225321	1	0.0474203	0.98182
-3.58	1	1	0.970215	0.0531432	1	0.959995	0.00340561	0.000967926	0.241389	1	0.985656	1	0.127862	0.00438481	0.99601	0.994675	0.000139336	1	0.994728	0.0431031	0.0022082	0.000932408	0.0502046	0.248711	0.25806	0.00643933	0.0310669	0.0391626	0.0132161	0.337778	0.00552696	0.000281476	0.00279602	0.966048	0.227175	1	0.0301766	0.198916	1	0.423593	0.975999	1	1	0.0210409	0.416677	0.0227533	1	0.047874	0.98164
-3.57	1	1	0.96992	0.0536485	1	0.959609	0.00347152	0.000986172	0.243206	1	0.985514	1	0.128981	0.00446934	0.99597	0.994622	0.000143379	1	0.994675	0.0435173	0.00226699	0.000950006	0.0506835	0.250563	0.259955	0.00654885	0.0313693	0.0395406	0.0134261	0.339959	0.00562209	0.000286951	0.00284633	0.965718	0.22892	1	0.0304706	0.200504	1	0.4259	0.975761	1	1	0.0212478	0.418981	0.0229768	1	0.0483317	0.981459
-3.56	1	1	0.969622	0.0541583	1	0.959218	0.00353869	0.00100475	0.245032	1	0.985371	1	0.130108	0.00455545	0.99593	0.994568	0.000147538	1	0.994622	0.0439354	0.00232727	0.000967926	0.0511667	0.252424	0.26186	0.00666007	0.0316746	0.039922	0.013639	0.342145	0.00571873	0.000292532	0.00289749	0.965384	0.230675	1	0.0307674	0.202102	1	0.428207	0.975519	1	1	0.0214568	0.421287	0.0232023	1	0.0487936	0.981276
-3.55	1	1	0.969321	0.0546727	1	0.958825	0.00360712	0.00102367	0.246867	1	0.985226	1	0.131244	0.00464319	0.995889	0.994514	0.000151814	1	0.994568	0.0443573	0.00238906	0.000986172	0.0516542	0.254294	0.263772	0.00677303	0.0319827	0.040307	0.0138549	0.344338	0.0058169	0.000298218	0.00294952	0.965048	0.232438	1	0.0310669	0.203709	1	0.430515	0.975276	1	1	0.0216677	0.423593	0.02343	1	0.0492597	0.981091
-3.54	1	1	0.969017	0.0551917	1	0.958427	0.00367685	0.00104293	0.248711	1	0.98508	1	0.132389	0.00473256	0.995848	0.994459	0.000156213	1	0.994514	0.044783	0.0024524	0.00100475	0.0521461	0.256172	0.265694	0.00688774	0.0322937	0.0406956	0.0140739	0.346535	0.00591663	0.000304013	0.00300243	0.964708	0.23421	1	0.0313693	0.205325	1	0.432823	0.97503	1	1	0.0218807	0.4259	0.0236599	1	0.0497301	0.980905
-3.53	1	1	0.96871	0.0557153	1	0.958026	0.00374789	0.00106253	0.250563	1	0.984932	1	0.133542	0.00482361	0.995806	0.994403	0.000160737	1	0.994459	0.0452127	0.00251733	0.00102367	0.0526424	0.25806	0.267623	0.00700423	0.0326077	0.0410877	0.0142959	0.348738	0.00601793	0.000309919	0.00305624	0.964366	0.235991	1	0.0316746	0.20695	1	0.435131	0.974782	1	1	0.0220958	0.428207	0.023892	1	0.0502046	0.980716
-3.52	1	1	0.9684	0.0562435	1	0.957621	0.00382027	0.0010825	0.252424	1	0.984783	1	0.134703	0.00491637	0.995764	0.994348	0.000165389	1	0.994403	0.0456462	0.00258389	0.00104293	0.0531432	0.259955	0.269561	0.00712253	0.0329246	0.0414834	0.0145211	0.350946	0.00612083	0.000315937	0.00311095	0.96402	0.237782	1	0.0319827	0.208585	1	0.437439	0.974531	1	1	0.0223129	0.430515	0.0241263	1	0.0506835	0.980526
-3.51	1	1	0.968087	0.0567765	1	0.957213	0.00389401	0.00110283	0.254294	1	0.984632	1	0.135873	0.00501086	0.995722	0.994291	0.000170174	1	0.994348	0.0460837	0.0026521	0.00106253	0.0536485	0.26186	0.271507	0.00724266	0.0332444	0.0418828	0.0147493	0.353159	0.00622535	0.00032207	0.00316659	0.963671	0.239581	1	0.0322937	0.210229	1	0.439747	0.974278	1	1	0.0225321	0.432823	0.0243629	1	0.0511667	0.980334
-3.5	1	1	0.967771	0.0573142	1	0.9568	0.00396915	0.00112352	0.256172	1	0.98448	1	0.137051	0.00510712	0.995679	0.994234	0.000175094	1	0.994291	0.0465252	0.00272202	0.0010825	0.0541583	0.263772	0.273462	0.00736464	0.0335673	0.0422858	0.0149808	0.355377	0.00633151	0.000328319	0.00322316	0.963318	0.241389	1	0.0326077	0.211882	1	0.442054	0.974022	1	1	0.0227533	0.435131	0.0246017	1	0.0516542	0.98014
-3.49	1	1	0.967452	0.0578567	1	0.956384	0.00404569	0.00114459	0.25806	1	0.984327	1	0.138238	0.00520518	0.995636	0.994176	0.000180154	1	0.994234	0.0469707	0.00279367	0.00110283	0.0546727	0.265694	0.275424	0.00748849	0.0338932	0.0426926	0.0152154	0.3576	0.00643933	0.000334687	0.00328068	0.962963	0.243206	1	0.0329246	0.213544	1	0.444361	0.973763	1	1	0.0229768	0.437439	0.0248428	1	0.0521461	0.979944
-3.48	1	1	0.96713	0.058404	1	0.955964	0.00412368	0.00116604	0.259955	1	0.984172	1	0.139434	0.00530506	0.995592	0.994118	0.000185358	1	0.994176	0.0474203	0.0028671	0.00112352	0.0551917	0.267623	0.277395	0.00761425	0.0342221	0.0431031	0.0154534	0.359827	0.00654885	0.000341176	0.00333917	0.962604	0.245032	1	0.0332444	0.215216	1	0.446667	0.973503	1	1	0.0232023	0.439747	0.0250862	1	0.0526424	0.979747
-3.47	1	1	0.966805	0.0589562	1	0.95554	0.00420313	0.00118787	0.26186	1	0.984015	1	0.140638	0.00540681	0.995548	0.994059	0.000190709	1	0.994118	0.047874	0.00294235	0.00114459	0.0557153	0.269561	0.279374	0.00774194	0.0345541	0.0435173	0.0156945	0.362059	0.00666007	0.000347788	0.00339864	0.962241	0.246867	1	0.0335673	0.216897	1	0.448972	0.973239	1	1	0.02343	0.442054	0.0253319	1	0.0531432	0.979547
-3.46	1	1	0.966477	0.0595132	1	0.955112	0.00428407	0.0012101	0.263772	1	0.983857	1	0.141851	0.00551045	0.995504	0.994	0.000196211	1	0.994059	0.0483317	0.00301946	0.00116604	0.0562435	0.271507	0.281361	0.00787158	0.0348892	0.0439354	0.0159391	0.364296	0.00677303	0.000354526	0.0034591	0.961876	0.248711	1	0.0338932	0.218587	1	0.451276	0.972973	1	1	0.0236599	0.444361	0.0255799	1	0.0536485	0.979346
-3.45	1	1	0.966145	0.0600752	1	0.954681	0.00436653	0.00123273	0.265694	1	0.983698	1	0.143073	0.00561602	0.995459	0.99394	0.000201869	1	0.994	0.0487936	0.00309846	0.00118787	0.0567765	0.273462	0.283356	0.0080032	0.0352275	0.0443573	0.0161869	0.366537	0.00688774	0.000361391	0.00352057	0.961507	0.250563	1	0.0342221	0.220286	1	0.453579	0.972705	1	1	0.023892	0.446667	0.0258304	1	0.0541583	0.979142
-3.44	1	1	0.96581	0.0606421	1	0.954245	0.00445053	0.00125577	0.267623	1	0.983536	1	0.144303	0.00572356	0.995413	0.99388	0.000207686	1	0.99394	0.0492597	0.00317941	0.0012101	0.0573142	0.275424	0.285359	0.00813682	0.0355689	0.044783	0.0164382	0.368782	0.00700423	0.000368387	0.00358306	0.961134	0.252424	1	0.0345541	0.221995	1	0.455881	0.972434	1	1	0.0241263	0.448972	0.0260832	1	0.0546727	0.978937
-3.43	1	1	0.965472	0.061214	1	0.953805	0.00453611	0.00127922	0.269561	1	0.983374	1	0.145542	0.00583309	0.995367	0.993819	0.000213668	1	0.99388	0.0497301	0.00326234	0.00123273	0.0578567	0.277395	0.287369	0.00827247	0.0359135	0.0452127	0.0166929	0.371032	0.00712253	0.000375515	0.0036466	0.960758	0.254294	1	0.0348892	0.223713	1	0.45818	0.97216	1	1	0.0243629	0.451276	0.0263384	1	0.0551917	0.978729
-3.42	1	1	0.965131	0.0617909	1	0.953362	0.00462329	0.00130309	0.271507	1	0.983209	1	0.14679	0.00594466	0.995321	0.993757	0.000219819	1	0.993819	0.0502046	0.00334731	0.00125577	0.058404	0.279374	0.289387	0.00841018	0.0362613	0.0456462	0.016951	0.373285	0.00724266	0.000382778	0.00371119	0.960378	0.256172	1	0.0352275	0.225439	1	0.460479	0.971883	1	1	0.0246017	0.453579	0.026596	1	0.0557153	0.97852
-3.41	1	1	0.964786	0.062373	1	0.952914	0.00471209	0.00132739	0.273462	1	0.983043	1	0.148047	0.0060583	0.995274	0.993694	0.000226143	1	0.993757	0.0506835	0.00343434	0.00127922	0.0589562	0.281361	0.291413	0.00854997	0.0366123	0.0460837	0.0172127	0.375542	0.00736464	0.000390179	0.00377685	0.959995	0.25806	1	0.0355689	0.227175	1	0.462775	0.971604	1	1	0.0248428	0.455881	0.0268561	1	0.0562435	0.978308
-3.4	1	1	0.964438	0.0629601	1	0.952462	0.00480256	0.00135213	0.275424	1	0.982876	1	0.149313	0.00617404	0.995227	0.993631	0.000232645	1	0.993694	0.0511667	0.0035235	0.00130309	0.0595132	0.283356	0.293447	0.00869188	0.0369666	0.0465252	0.0174779	0.377803	0.00748849	0.000397719	0.0038436	0.959609	0.259955	1	0.0359135	0.22892	1	0.465069	0.971322	1	1	0.0250862	0.45818	0.0271187	1	0.0567765	0.978095
-3.39	1	1	0.964087	0.0635524	1	0.952006	0.00489472	0.00137731	0.277395	1	0.982707	1	0.150588	0.00629192	0.995179	0.993568	0.00023933	1	0.993631	0.0516542	0.00361483	0.00132739	0.0600752	0.285359	0.295488	0.00883592	0.0373242	0.0469707	0.0177467	0.380068	0.00761425	0.000405402	0.00391145	0.959218	0.26186	1	0.0362613	0.230675	1	0.46736	0.971037	1	1	0.0253319	0.460479	0.0273838	1	0.0573142	0.977879
-3.38	1	1	0.963732	0.0641498	1	0.951546	0.00498859	0.00140293	0.279374	1	0.982536	1	0.151871	0.00641199	0.995131	0.993504	0.000246203	1	0.993568	0.0521461	0.00370836	0.00135213	0.0606421	0.287369	0.297537	0.00898212	0.0376851	0.0474203	0.0180191	0.382336	0.00774194	0.000413231	0.00398043	0.958825	0.263772	1	0.0366123	0.232438	1	0.46965	0.970749	1	1	0.0255799	0.462775	0.0276513	1	0.0578567	0.977662
-3.37	1	1	0.963374	0.0647525	1	0.951082	0.00508421	0.00142902	0.281361	1	0.982364	1	0.153164	0.00653427	0.995082	0.993439	0.00025327	1	0.993504	0.0526424	0.00380416	0.00137731	0.061214	0.289387	0.299593	0.00913052	0.0380494	0.047874	0.0182952	0.384607	0.00787158	0.000421206	0.00405054	0.958427	0.265694	1	0.0369666	0.23421	1	0.471936	0.970459	1	1	0.0258304	0.465069	0.0279215	1	0.058404	0.977442
-3.36	1	1	0.963012	0.0653605	1	0.950613	0.00518161	0.00145557	0.283356	1	0.98219	1	0.154465	0.00665881	0.995033	0.993373	0.000260534	1	0.993439	0.0531432	0.00390228	0.00140293	0.0617909	0.291413	0.301657	0.00928114	0.038417	0.0483317	0.018575	0.386881	0.0080032	0.000429333	0.0041218	0.958026	0.267623	1	0.0373242	0.235991	1	0.47422	0.970166	1	1	0.0260832	0.46736	0.0281941	1	0.0589562	0.97722
-3.35	1	1	0.962647	0.0659737	1	0.95014	0.00528083	0.00148259	0.285359	1	0.982014	1	0.155776	0.00678565	0.994984	0.993307	0.000268003	1	0.993373	0.0536485	0.00400275	0.00142902	0.062373	0.293447	0.303727	0.009434	0.0387881	0.0487936	0.0188585	0.389159	0.00813682	0.000437612	0.00419423	0.957621	0.269561	1	0.0376851	0.237782	1	0.476501	0.96987	1	1	0.0263384	0.46965	0.0284694	1	0.0595132	0.976996
-3.34	1	1	0.962278	0.0665923	1	0.949663	0.00538189	0.0015101	0.287369	1	0.981836	1	0.157095	0.00691482	0.994933	0.99324	0.000275681	1	0.993307	0.0541583	0.00410564	0.00145557	0.0629601	0.295488	0.305805	0.00958915	0.0391626	0.0492597	0.0191457	0.391439	0.00827247	0.000446048	0.00426785	0.957213	0.271507	1	0.0380494	0.239581	1	0.478779	0.969571	1	1	0.026596	0.471936	0.0287473	1	0.0600752	0.97677
-3.33	1	1	0.961906	0.0672162	1	0.949182	0.00548482	0.00153809	0.289387	1	0.981657	1	0.158424	0.00704637	0.994883	0.993173	0.000283573	1	0.99324	0.0546727	0.00421099	0.00148259	0.0635524	0.297537	0.30789	0.0097466	0.0395406	0.0497301	0.0194368	0.393723	0.00841018	0.000454642	0.00434268	0.9568	0.273462	1	0.038417	0.241389	1	0.481054	0.969269	1	1	0.0268561	0.47422	0.0290278	1	0.0606421	0.976542
-3.32	1	1	0.96153	0.0678456	1	0.948696	0.00558966	0.00156658	0.291413	1	0.981476	1	0.159762	0.00718034	0.994832	0.993105	0.000291687	1	0.993173	0.0551917	0.00431885	0.0015101	0.0641498	0.299593	0.309982	0.00990638	0.039922	0.0502046	0.0197318	0.396009	0.00854997	0.000463398	0.00441872	0.956384	0.275424	1	0.0387881	0.243206	1	0.483325	0.968964	1	1	0.0271187	0.476501	0.0293109	1	0.061214	0.976312
-3.31	1	1	0.96115	0.0684804	1	0.948206	0.00569645	0.00159558	0.293447	1	0.981293	1	0.161109	0.00731677	0.99478	0.993036	0.000300027	1	0.993105	0.0557153	0.00442929	0.00153809	0.0647525	0.301657	0.312081	0.0100685	0.040307	0.0506835	0.0200306	0.398297	0.00869188	0.000472319	0.00449601	0.955964	0.277395	1	0.0391626	0.245032	1	0.485592	0.968656	1	1	0.0273838	0.478779	0.0295968	1	0.0617909	0.976079
-3.3	1	1	0.960767	0.0691207	1	0.947711	0.00580522	0.00162508	0.295488	1	0.981109	1	0.162465	0.0074557	0.994728	0.992966	0.000308601	1	0.993036	0.0562435	0.00454235	0.00156658	0.0653605	0.303727	0.314187	0.0102331	0.0406956	0.0511667	0.0203334	0.400588	0.00883592	0.000481407	0.00457456	0.95554	0.279374	1	0.0395406	0.246867	1	0.487856	0.968345	1	1	0.0276513	0.481054	0.0298853	1	0.062373	0.975844
-3.29	1	1	0.96038	0.0697666	1	0.947212	0.00591599	0.00165512	0.297537	1	0.980923	1	0.16383	0.00759718	0.994675	0.992896	0.000317413	1	0.992966	0.0567765	0.00465809	0.00159558	0.0659737	0.305805	0.3163	0.0104	0.0410877	0.0516542	0.0206402	0.402881	0.00898212	0.000490665	0.00465438	0.955112	0.281361	1	0.039922	0.248711	1	0.490115	0.968031	1	1	0.0279215	0.483325	0.0301766	1	0.0629601	0.975607
-3.28	1	1	0.959989	0.070418	1	0.946708	0.00602881	0.00168568	0.299593	1	0.980735	1	0.165205	0.00774126	0.994622	0.992825	0.000326471	1	0.992896	0.0573142	0.00477657	0.00162508	0.0665923	0.30789	0.318419	0.0105694	0.0414834	0.0521461	0.020951	0.405176	0.00913052	0.000500098	0.0047355	0.954681	0.283356	1	0.040307	0.250563	1	0.49237	0.967714	1	1	0.0281941	0.485592	0.0304706	1	0.0635524	0.975367
-3.27	1	1	0.959595	0.071075	1	0.9462	0.00614372	0.00171678	0.301657	1	0.980545	1	0.166589	0.00788796	0.994568	0.992754	0.000335782	1	0.992825	0.0578567	0.00489784	0.00165512	0.0672162	0.309982	0.320545	0.0107413	0.0418828	0.0526424	0.0212658	0.407473	0.00928114	0.000509707	0.00481793	0.954245	0.285359	1	0.0406956	0.252424	1	0.494621	0.967394	1	1	0.0284694	0.487856	0.0307674	1	0.0641498	0.975126
-3.26	1	1	0.959197	0.0717377	1	0.945687	0.00626075	0.00174843	0.303727	1	0.980353	1	0.167982	0.00803735	0.994514	0.992681	0.000345351	1	0.992754	0.058404	0.00502197	0.00168568	0.0678456	0.312081	0.322677	0.0109157	0.0422858	0.0531432	0.0215848	0.409771	0.009434	0.000519496	0.00490169	0.953805	0.287369	1	0.0410877	0.254294	1	0.496868	0.967071	1	1	0.0287473	0.490115	0.0310669	1	0.0647525	0.974882
-3.25	1	1	0.958794	0.0724061	1	0.94517	0.00637993	0.00178063	0.305805	1	0.98016	1	0.169384	0.00818946	0.994459	0.992608	0.000355186	1	0.992681	0.0589562	0.005149	0.00171678	0.0684804	0.314187	0.324816	0.0110927	0.0426926	0.0536485	0.0219078	0.412072	0.00958915	0.000529469	0.0049868	0.953362	0.289387	1	0.0414834	0.256172	1	0.499109	0.966745	1	1	0.0290278	0.49237	0.0313693	1	0.0653605	0.974635
-3.24	1	1	0.958388	0.0730802	1	0.944648	0.00650131	0.00181341	0.30789	1	0.979964	1	0.170795	0.00834434	0.994403	0.992535	0.000365295	1	0.992608	0.0595132	0.00527901	0.00174843	0.0691207	0.3163	0.326961	0.0112722	0.0431031	0.0541583	0.0222351	0.414374	0.0097466	0.000539628	0.00507329	0.952914	0.291413	1	0.0418828	0.25806	1	0.501346	0.966415	1	1	0.0293109	0.494621	0.0316746	1	0.0659737	0.974387
-3.23	1	1	0.957979	0.0737601	1	0.944121	0.00662492	0.00184676	0.309982	1	0.979767	1	0.172216	0.00850205	0.994348	0.99246	0.000375684	1	0.992535	0.0600752	0.00541205	0.00178063	0.0697666	0.318419	0.329112	0.0114544	0.0435173	0.0546727	0.0225666	0.416677	0.00990638	0.000549977	0.00516116	0.952462	0.293447	1	0.0422858	0.259955	1	0.503578	0.966082	1	1	0.0295968	0.496868	0.0319827	1	0.0665923	0.974136
-3.22	1	1	0.957565	0.0744457	1	0.94359	0.0067508	0.00188069	0.312081	1	0.979568	1	0.173647	0.00866263	0.994291	0.992385	0.000386361	1	0.99246	0.0606421	0.00554818	0.00181341	0.070418	0.320545	0.33127	0.0116391	0.0439354	0.0551917	0.0229023	0.418981	0.0100685	0.00056052	0.00525045	0.952006	0.295488	1	0.0426926	0.26186	1	0.505804	0.965746	1	1	0.0298853	0.499109	0.0322937	1	0.0672162	0.973882
-3.21	1	1	0.957147	0.0751373	1	0.943053	0.00687899	0.00191522	0.314187	1	0.979367	1	0.175086	0.00882612	0.994234	0.992309	0.000397333	1	0.992385	0.061214	0.00568747	0.00184676	0.071075	0.322677	0.333433	0.0118266	0.0443573	0.0557153	0.0232424	0.421287	0.0102331	0.000571259	0.00534116	0.951546	0.297537	1	0.0431031	0.263772	1	0.508025	0.965407	1	1	0.0301766	0.501346	0.0326077	1	0.0678456	0.973626
-3.2	1	1	0.956725	0.0758347	1	0.942512	0.00700953	0.00195035	0.3163	1	0.979164	1	0.176535	0.00899258	0.994176	0.992232	0.000408609	1	0.992309	0.0617909	0.00582998	0.00188069	0.0717377	0.324816	0.335603	0.0120167	0.044783	0.0562435	0.0235868	0.423593	0.0104	0.000582199	0.00543333	0.951082	0.299593	1	0.0435173	0.265694	1	0.51024	0.965064	1	1	0.0304706	0.503578	0.0329246	1	0.0684804	0.973368
-3.19	1	1	0.956299	0.076538	1	0.941966	0.00714246	0.0019861	0.318419	1	0.978959	1	0.177994	0.00916205	0.994118	0.992155	0.000420197	1	0.992232	0.062373	0.00597578	0.00191522	0.0724061	0.326961	0.337778	0.0122096	0.0452127	0.0567765	0.0239356	0.4259	0.0105694	0.000593342	0.00552696	0.950613	0.301657	1	0.0439354	0.267623	1	0.51245	0.964718	1	1	0.0307674	0.505804	0.0332444	1	0.0691207	0.973107
-3.18	1	1	0.955869	0.0772473	1	0.941416	0.00727782	0.00202247	0.320545	1	0.978752	1	0.179462	0.0093346	0.994059	0.992077	0.000432104	1	0.992155	0.0629601	0.00612493	0.00195035	0.0730802	0.329112	0.339959	0.0124052	0.0456462	0.0573142	0.0242889	0.428207	0.0107413	0.000604693	0.00562209	0.95014	0.303727	1	0.0443573	0.269561	1	0.514653	0.964369	1	1	0.0310669	0.508025	0.0335673	1	0.0697666	0.972844
-3.17	1	1	0.955435	0.0779626	1	0.94086	0.00741566	0.00205947	0.322677	1	0.978543	1	0.180939	0.00951026	0.994	0.991998	0.00044434	1	0.992077	0.0635524	0.0062775	0.0019861	0.0737601	0.33127	0.342145	0.0126037	0.0460837	0.0578567	0.0246466	0.430515	0.0109157	0.000616255	0.00571873	0.949663	0.305805	1	0.044783	0.271507	1	0.516851	0.964016	1	1	0.0313693	0.51024	0.0338932	1	0.070418	0.972578
-3.16	1	1	0.954996	0.078684	1	0.940299	0.00755602	0.00209712	0.324816	1	0.978332	1	0.182426	0.0096891	0.99394	0.991918	0.000456913	1	0.991998	0.0641498	0.00643356	0.00202247	0.0744457	0.333433	0.344338	0.0128049	0.0465252	0.058404	0.0250089	0.432823	0.0110927	0.000628033	0.0058169	0.949182	0.30789	1	0.0452127	0.273462	1	0.519042	0.96366	1	1	0.0316746	0.51245	0.0342221	1	0.071075	0.97231
-3.15	1	1	0.954554	0.0794114	1	0.939734	0.00769893	0.00213542	0.326961	1	0.978119	1	0.183922	0.00987116	0.99388	0.991837	0.000469832	1	0.991918	0.0647525	0.00659317	0.00205947	0.0751373	0.335603	0.346535	0.0130091	0.0469707	0.0589562	0.0253757	0.435131	0.0112722	0.000640029	0.00591663	0.948696	0.309982	1	0.0456462	0.275424	1	0.521226	0.9633	1	1	0.0319827	0.514653	0.0345541	1	0.0717377	0.972039
-3.14	1	1	0.954107	0.080145	1	0.939163	0.00784445	0.00217439	0.329112	1	0.977904	1	0.185427	0.0100565	0.993819	0.991756	0.000483106	1	0.991837	0.0653605	0.00675642	0.00209712	0.0758347	0.337778	0.348738	0.0132161	0.0474203	0.0595132	0.0257471	0.437439	0.0114544	0.000652248	0.00601793	0.948206	0.312081	1	0.0460837	0.277395	1	0.523404	0.962937	1	1	0.0322937	0.516851	0.0348892	1	0.0724061	0.971765
-3.13	1	1	0.953656	0.0808848	1	0.938587	0.00799262	0.00221403	0.33127	1	0.977687	1	0.186943	0.0102452	0.993757	0.991674	0.000496744	1	0.991756	0.0659737	0.00692335	0.00213542	0.076538	0.339959	0.350946	0.0134261	0.047874	0.0600752	0.0261232	0.439747	0.0116391	0.000664694	0.00612083	0.947711	0.314187	1	0.0465252	0.279374	1	0.525575	0.962571	1	1	0.0326077	0.519042	0.0352275	1	0.0730802	0.971489
-3.12	1	1	0.9532	0.0816307	1	0.938006	0.00814348	0.00225436	0.333433	1	0.977467	1	0.188467	0.0104373	0.993694	0.991591	0.000510756	1	0.991674	0.0665923	0.00709406	0.00217439	0.0772473	0.342145	0.353159	0.013639	0.0483317	0.0606421	0.026504	0.442054	0.0118266	0.00067737	0.00622535	0.947212	0.3163	1	0.0469707	0.281361	1	0.527739	0.9622	1	1	0.0329246	0.521226	0.0355689	1	0.0737601	0.97121
-3.11	1	1	0.952741	0.082383	1	0.93742	0.00829707	0.00229539	0.335603	1	0.977246	1	0.190002	0.0106328	0.993631	0.991507	0.000525153	1	0.991591	0.0672162	0.00726862	0.00221403	0.0779626	0.344338	0.355377	0.0138549	0.0487936	0.061214	0.0268896	0.444361	0.0120167	0.000690281	0.00633151	0.946708	0.318419	1	0.0474203	0.283356	1	0.529896	0.961827	1	1	0.0332444	0.523404	0.0359135	1	0.0744457	0.970929
-3.1	1	1	0.952276	0.0831415	1	0.936829	0.00845346	0.00233713	0.337778	1	0.977023	1	0.191545	0.0108318	0.993568	0.991423	0.000539943	1	0.991507	0.0678456	0.00744709	0.00225436	0.078684	0.346535	0.3576	0.0140739	0.0492597	0.0617909	0.0272799	0.446667	0.0122096	0.000703431	0.00643933	0.9462	0.320545	1	0.047874	0.285359	1	0.532045	0.961449	1	1	0.0335673	0.525575	0.0362613	1	0.0751373	0.970645
-3.09	1	1	0.951808	0.0839063	1	0.936233	0.00861268	0.00237958	0.339959	1	0.976797	1	0.193099	0.0110344	0.993504	0.991337	0.000555138	1	0.991423	0.0684804	0.00762955	0.00229539	0.0794114	0.348738	0.359827	0.0142959	0.0497301	0.062373	0.027675	0.448972	0.0124052	0.000716825	0.00654885	0.945687	0.322677	1	0.0483317	0.287369	1	0.534186	0.961068	1	1	0.0338932	0.527739	0.0366123	1	0.0758347	0.970358
-3.08	1	1	0.951335	0.0846775	1	0.935631	0.00877477	0.00242277	0.342145	1	0.976569	1	0.194662	0.0112406	0.993439	0.991251	0.000570747	1	0.991337	0.0691207	0.00781608	0.00233713	0.080145	0.350946	0.362059	0.0145211	0.0502046	0.0629601	0.0280751	0.451276	0.0126037	0.000730466	0.00666007	0.94517	0.324816	1	0.0487936	0.289387	1	0.53632	0.960683	1	1	0.0342221	0.529896	0.0369666	1	0.076538	0.970069
-3.07	1	1	0.950857	0.0854551	1	0.935024	0.0089398	0.0024667	0.344338	1	0.976339	1	0.196234	0.0114505	0.993373	0.991164	0.000586783	1	0.991251	0.0697666	0.00800676	0.00237958	0.0808848	0.353159	0.364296	0.0147493	0.0506835	0.0635524	0.02848	0.453579	0.0128049	0.000744359	0.00677303	0.944648	0.326961	1	0.0492597	0.291413	1	0.538446	0.960295	1	1	0.0345541	0.532045	0.0373242	1	0.0772473	0.969777
-3.06	1	1	0.950375	0.0862392	1	0.934412	0.00910781	0.00251139	0.346535	1	0.976107	1	0.197816	0.0116641	0.993307	0.991076	0.000603255	1	0.991164	0.070418	0.00820166	0.00242277	0.0816307	0.355377	0.366537	0.0149808	0.0511667	0.0641498	0.0288899	0.455881	0.0130091	0.000758508	0.00688774	0.944121	0.329112	1	0.0497301	0.293447	1	0.540564	0.959902	1	1	0.0348892	0.534186	0.0376851	1	0.0779626	0.969482
-3.05	1	1	0.949888	0.0870298	1	0.933794	0.00927884	0.00255684	0.348738	1	0.975873	1	0.199408	0.0118815	0.99324	0.990987	0.000620175	1	0.991076	0.071075	0.00840087	0.0024667	0.082383	0.3576	0.368782	0.0152154	0.0516542	0.0647525	0.0293049	0.45818	0.0132161	0.000772918	0.00700423	0.94359	0.33127	1	0.0502046	0.295488	1	0.542673	0.959506	1	1	0.0352275	0.53632	0.0380494	1	0.078684	0.969184
-3.04	1	1	0.949396	0.0878269	1	0.933171	0.00945296	0.00260307	0.350946	1	0.975636	1	0.201009	0.0121028	0.993173	0.990897	0.000637555	1	0.990987	0.0717377	0.00860446	0.00251139	0.0831415	0.359827	0.371032	0.0154534	0.0521461	0.0653605	0.0297249	0.460479	0.0134261	0.000787593	0.00712253	0.943053	0.333433	1	0.0506835	0.297537	1	0.544774	0.959106	1	1	0.0355689	0.538446	0.038417	1	0.0794114	0.968883
-3.03	1	1	0.9489	0.0886306	1	0.932543	0.0096302	0.00265009	0.353159	1	0.975398	1	0.20262	0.0123281	0.993105	0.990806	0.000655407	1	0.990897	0.0724061	0.00881251	0.00255684	0.0839063	0.362059	0.373285	0.0156945	0.0526424	0.0659737	0.03015	0.462775	0.013639	0.000802538	0.00724266	0.942512	0.335603	1	0.0511667	0.299593	1	0.546867	0.958702	1	1	0.0359135	0.540564	0.0387881	1	0.080145	0.96858
-3.02	1	1	0.948399	0.0894409	1	0.931908	0.00981063	0.00269791	0.355377	1	0.975156	1	0.20424	0.0125573	0.993036	0.990715	0.000673743	1	0.990806	0.0730802	0.00902512	0.00260307	0.0846775	0.364296	0.375542	0.0159391	0.0531432	0.0665923	0.0305802	0.465069	0.0138549	0.000817759	0.00736464	0.941966	0.337778	1	0.0516542	0.301657	1	0.54895	0.958294	1	1	0.0362613	0.542673	0.0391626	1	0.0808848	0.968274
-3.01	1	1	0.947893	0.0902579	1	0.931269	0.00999429	0.00274655	0.3576	1	0.974913	1	0.20587	0.0127906	0.992966	0.990622	0.000692575	1	0.990715	0.0737601	0.00924236	0.00265009	0.0854551	0.366537	0.377803	0.0161869	0.0536485	0.0672162	0.0310157	0.46736	0.0140739	0.000833258	0.00748849	0.941416	0.339959	1	0.0521461	0.303727	1	0.551025	0.957883	1	1	0.0366123	0.544774	0.0395406	1	0.0816307	0.967965
-3	1	1	0.947383	0.0910815	1	0.930624	0.0101812	0.00279602	0.359827	1	0.974667	1	0.20751	0.013028	0.992896	0.990529	0.000711917	1	0.990622	0.0744457	0.00946431	0.00269791	0.0862392	0.368782	0.380068	0.0164382	0.0541583	0.0678456	0.0314564	0.46965	0.0142959	0.000849043	0.00761425	0.94086	0.342145	1	0.0526424	0.305805	1	0.55309	0.957467	1	1	0.0369666	0.546867	0.039922	1	0.082383	0.967653
-2.99	1	1	0.946867	0.0919119	1	0.929973	0.0103715	0.00284633	0.362059	1	0.974419	1	0.209159	0.0132696	0.992825	0.990435	0.000731781	1	0.990529	0.0751373	0.00969106	0.00274655	0.0870298	0.371032	0.382336	0.0166929	0.0546727	0.0684804	0.0319024	0.471936	0.0145211	0.000865116	0.00774194	0.940299	0.344338	1	0.0531432	0.30789	1	0.555146	0.957047	1	1	0.0373242	0.54895	0.040307	1	0.0831415	0.967338
-2.98	1	1	0.946347	0.0927491	1	0.929316	0.0105652	0.00289749	0.364296	1	0.974169	1	0.210818	0.0135154	0.992754	0.990339	0.000752181	1	0.990435	0.0758347	0.00992271	0.00279602	0.0878269	0.373285	0.384607	0.016951	0.0551917	0.0691207	0.0323537	0.47422	0.0147493	0.000881485	0.00787158	0.939734	0.346535	1	0.0536485	0.309982	1	0.557192	0.956624	1	1	0.0376851	0.551025	0.0406956	1	0.0839063	0.96702
-2.97	1	1	0.945822	0.0935931	1	0.928654	0.0107624	0.00294952	0.366537	1	0.973916	1	0.212487	0.0137656	0.992681	0.990243	0.000773131	1	0.990339	0.076538	0.0101593	0.00284633	0.0886306	0.375542	0.386881	0.0172127	0.0557153	0.0697666	0.0328104	0.476501	0.0149808	0.000898153	0.0080032	0.939163	0.348738	1	0.0541583	0.312081	1	0.559229	0.956196	1	1	0.0380494	0.55309	0.0410877	1	0.0846775	0.966699
-2.96	1	1	0.945291	0.094444	1	0.927986	0.0109631	0.00300243	0.368782	1	0.973661	1	0.214165	0.0140202	0.992608	0.990146	0.000794644	1	0.990243	0.0772473	0.010401	0.00289749	0.0894409	0.377803	0.389159	0.0174779	0.0562435	0.070418	0.0332725	0.478779	0.0152154	0.000915125	0.00813682	0.938587	0.350946	1	0.0546727	0.314187	1	0.561256	0.955764	1	1	0.038417	0.555146	0.0414834	1	0.0854551	0.966375
-2.95	1	1	0.944756	0.0953018	1	0.927312	0.0111673	0.00305624	0.371032	1	0.973403	1	0.215853	0.0142793	0.992535	0.990048	0.000816736	1	0.990146	0.0779626	0.0106479	0.00294952	0.0902579	0.380068	0.391439	0.0177467	0.0567765	0.071075	0.0337401	0.481054	0.0154534	0.000932408	0.00827247	0.938006	0.353159	1	0.0551917	0.3163	1	0.563273	0.955327	1	1	0.0387881	0.557192	0.0418828	1	0.0862392	0.966048
-2.94	1	1	0.944216	0.0961665	1	0.926633	0.0113752	0.00311095	0.373285	1	0.973143	1	0.21755	0.0145428	0.99246	0.989949	0.00083942	1	0.990048	0.078684	0.0108999	0.00300243	0.0910815	0.382336	0.393723	0.0180191	0.0573142	0.0717377	0.0342133	0.483325	0.0156945	0.000950006	0.00841018	0.93742	0.355377	1	0.0557153	0.318419	1	0.565279	0.954887	1	1	0.0391626	0.559229	0.0422858	1	0.0870298	0.965718
-2.93	1	1	0.94367	0.0970382	1	0.925947	0.0115867	0.00316659	0.375542	1	0.97288	1	0.219257	0.014811	0.992385	0.989849	0.000862712	1	0.989949	0.0794114	0.0111574	0.00305624	0.0919119	0.384607	0.396009	0.0182952	0.0578567	0.0724061	0.034692	0.485592	0.0159391	0.000967926	0.00854997	0.936829	0.3576	1	0.0562435	0.320545	1	0.567275	0.954442	1	1	0.0395406	0.561256	0.0426926	1	0.0878269	0.965384
-2.92	1	1	0.943119	0.0979169	1	0.925256	0.011802	0.00322316	0.377803	1	0.972615	1	0.220974	0.0150839	0.992309	0.989748	0.000886628	1	0.989849	0.080145	0.0114202	0.00311095	0.0927491	0.386881	0.398297	0.018575	0.058404	0.0730802	0.0351763	0.487856	0.0161869	0.000986172	0.00869188	0.936233	0.359827	1	0.0567765	0.322677	1	0.569261	0.953993	1	1	0.039922	0.563273	0.0431031	1	0.0886306	0.965048
-2.91	1	1	0.942563	0.0988027	1	0.924559	0.0120212	0.00328068	0.380068	1	0.972348	1	0.2227	0.0153615	0.992232	0.989646	0.000911183	1	0.989748	0.0808848	0.0116886	0.00316659	0.0935931	0.389159	0.400588	0.0188585	0.0589562	0.0737601	0.0356663	0.490115	0.0164382	0.00100475	0.00883592	0.935631	0.362059	1	0.0573142	0.324816	1	0.571236	0.95354	1	1	0.040307	0.565279	0.0435173	1	0.0894409	0.964708
-2.9	1	1	0.942002	0.0996956	1	0.923855	0.0122441	0.00333917	0.382336	1	0.972077	1	0.224436	0.015644	0.992155	0.989543	0.000936393	1	0.989646	0.0816307	0.0119626	0.00322316	0.094444	0.391439	0.402881	0.0191457	0.0595132	0.0744457	0.036162	0.49237	0.0166929	0.00102367	0.00898212	0.935024	0.364296	1	0.0578567	0.326961	1	0.573199	0.953082	1	1	0.0406956	0.567275	0.0439354	1	0.0902579	0.964366
-2.89	1	1	0.941436	0.100596	1	0.923146	0.0124711	0.00339864	0.384607	1	0.971805	1	0.226181	0.0159314	0.992077	0.989439	0.000962275	1	0.989543	0.082383	0.0122423	0.00328068	0.0953018	0.393723	0.405176	0.0194368	0.0600752	0.0751373	0.0366634	0.494621	0.016951	0.00104293	0.00913052	0.934412	0.366537	1	0.058404	0.329112	1	0.575152	0.95262	1	1	0.0410877	0.569261	0.0443573	1	0.0910815	0.96402
-2.88	1	1	0.940864	0.101503	1	0.922431	0.012702	0.0034591	0.386881	1	0.971529	1	0.227936	0.0162238	0.991998	0.989334	0.000988846	1	0.989439	0.0831415	0.0125278	0.00333917	0.0961665	0.396009	0.407473	0.0197318	0.0606421	0.0758347	0.0371707	0.496868	0.0172127	0.00106253	0.00928114	0.933794	0.368782	1	0.0589562	0.33127	1	0.577094	0.952154	1	1	0.0414834	0.571236	0.044783	1	0.0919119	0.963671
-2.87	1	1	0.940286	0.102417	1	0.921709	0.012937	0.00352057	0.389159	1	0.971252	1	0.229701	0.0165212	0.991918	0.989228	0.00101612	1	0.989334	0.0839063	0.0128193	0.00339864	0.0970382	0.398297	0.409771	0.0200306	0.061214	0.076538	0.0376838	0.499109	0.0174779	0.0010825	0.009434	0.933171	0.371032	1	0.0595132	0.333433	1	0.579024	0.951683	1	1	0.0418828	0.573199	0.0452127	1	0.0927491	0.963318
-2.86	1	1	0.939704	0.103339	1	0.920981	0.0131761	0.00358306	0.391439	1	0.970971	1	0.231475	0.0168237	0.991837	0.989121	0.00104412	1	0.989228	0.0846775	0.0131167	0.0034591	0.0979169	0.400588	0.412072	0.0203334	0.0617909	0.0772473	0.0382029	0.501346	0.0177467	0.00110283	0.00958915	0.932543	0.373285	1	0.0600752	0.335603	1	0.580942	0.951207	1	1	0.0422858	0.575152	0.0456462	1	0.0935931	0.962963
-2.85	1	1	0.939115	0.104268	1	0.920247	0.0134194	0.0036466	0.393723	1	0.970688	1	0.233259	0.0171315	0.991756	0.989013	0.00107287	1	0.989121	0.0854551	0.0134202	0.00352057	0.0988027	0.402881	0.414374	0.0206402	0.062373	0.0779626	0.0387279	0.503578	0.0180191	0.00112352	0.0097466	0.931908	0.375542	1	0.0606421	0.337778	1	0.582849	0.950727	1	1	0.0426926	0.577094	0.0460837	1	0.094444	0.962604
-2.84	1	1	0.938522	0.105205	1	0.919507	0.0136669	0.00371119	0.396009	1	0.970402	1	0.235052	0.0174446	0.991674	0.988904	0.00110237	1	0.989013	0.0862392	0.01373	0.00358306	0.0996956	0.405176	0.416677	0.020951	0.0629601	0.078684	0.0392589	0.505804	0.0182952	0.00114459	0.00990638	0.931269	0.377803	1	0.061214	0.339959	1	0.584744	0.950242	1	1	0.0431031	0.579024	0.0465252	1	0.0953018	0.962241
-2.83	1	1	0.937922	0.106148	1	0.918761	0.0139188	0.00377685	0.398297	1	0.970113	1	0.236855	0.0177631	0.991591	0.988794	0.00113265	1	0.988904	0.0870298	0.0140461	0.0036466	0.100596	0.407473	0.418981	0.0212658	0.0635524	0.0794114	0.0397959	0.508025	0.018575	0.00116604	0.0100685	0.930624	0.380068	1	0.0617909	0.342145	1	0.586627	0.949753	1	1	0.0435173	0.580942	0.0469707	1	0.0961665	0.961876
-2.82	1	1	0.937317	0.107099	1	0.918008	0.0141751	0.0038436	0.400588	1	0.969822	1	0.238667	0.018087	0.991507	0.988682	0.00116374	1	0.988794	0.0878269	0.0143685	0.00371119	0.101503	0.409771	0.421287	0.0215848	0.0641498	0.080145	0.040339	0.51024	0.0188585	0.00118787	0.0102331	0.929973	0.382336	1	0.062373	0.344338	1	0.588497	0.949259	1	1	0.0439354	0.582849	0.0474203	1	0.0970382	0.961507
-2.81	1	1	0.936706	0.108058	1	0.917249	0.0144359	0.00391145	0.402881	1	0.969528	1	0.240489	0.0184165	0.991423	0.98857	0.00119564	1	0.988682	0.0886306	0.0146975	0.00377685	0.102417	0.412072	0.423593	0.0219078	0.0647525	0.0808848	0.0408883	0.51245	0.0191457	0.0012101	0.0104	0.929316	0.384607	1	0.0629601	0.346535	1	0.590355	0.94876	1	1	0.0443573	0.584744	0.047874	1	0.0979169	0.961134
-2.8	1	1	0.93609	0.109024	1	0.916483	0.0147012	0.00398043	0.405176	1	0.969231	1	0.24232	0.0187517	0.991337	0.988456	0.00122838	1	0.98857	0.0894409	0.0150331	0.0038436	0.103339	0.414374	0.4259	0.0222351	0.0653605	0.0816307	0.0414438	0.514653	0.0194368	0.00123273	0.0105694	0.928654	0.386881	1	0.0635524	0.348738	1	0.592201	0.948257	1	1	0.044783	0.586627	0.0483317	1	0.0988027	0.960758
-2.79	1	1	0.935467	0.109998	1	0.915711	0.0149711	0.00405054	0.407473	1	0.968932	1	0.244161	0.0190925	0.991251	0.988342	0.00126198	1	0.988456	0.0902579	0.0153754	0.00391145	0.104268	0.416677	0.428207	0.0225666	0.0659737	0.082383	0.0420055	0.516851	0.0197318	0.00125577	0.0107413	0.927986	0.389159	1	0.0641498	0.350946	1	0.594034	0.947748	1	1	0.0452127	0.588497	0.0487936	1	0.0996956	0.960378
-2.78	1	1	0.934839	0.110979	1	0.914932	0.0152456	0.0041218	0.409771	1	0.968629	1	0.246011	0.0194392	0.991164	0.988226	0.00129646	1	0.988342	0.0910815	0.0157246	0.00398043	0.105205	0.418981	0.430515	0.0229023	0.0665923	0.0831415	0.0425736	0.519042	0.0200306	0.00127922	0.0109157	0.927312	0.391439	1	0.0647525	0.353159	1	0.595854	0.947235	1	1	0.0456462	0.590355	0.0492597	1	0.100596	0.959995
-2.77	1	1	0.934205	0.111968	1	0.914147	0.015525	0.00419423	0.412072	1	0.968324	1	0.247871	0.0197917	0.991076	0.988109	0.00133184	1	0.988226	0.0919119	0.0160807	0.00405054	0.106148	0.421287	0.432823	0.0232424	0.0672162	0.0839063	0.0431479	0.521226	0.0203334	0.00130309	0.0110927	0.926633	0.393723	1	0.0653605	0.355377	1	0.597661	0.946717	1	1	0.0460837	0.592201	0.0497301	1	0.101503	0.959609
-2.76	1	1	0.933565	0.112965	1	0.913355	0.0158091	0.00426785	0.414374	1	0.968016	1	0.24974	0.0201503	0.990987	0.987991	0.00136815	1	0.988109	0.0927491	0.0164438	0.0041218	0.107099	0.423593	0.435131	0.0235868	0.0678456	0.0846775	0.0437287	0.523404	0.0206402	0.00132739	0.0112722	0.925947	0.396009	1	0.0659737	0.3576	1	0.599455	0.946193	1	1	0.0465252	0.594034	0.0502046	1	0.102417	0.959218
-2.75	1	1	0.932919	0.113969	1	0.912557	0.0160982	0.00434268	0.416677	1	0.967705	1	0.251618	0.0205149	0.990897	0.987872	0.00140541	1	0.987991	0.0935931	0.0168141	0.00419423	0.108058	0.4259	0.437439	0.0239356	0.0684804	0.0854551	0.0443159	0.525575	0.020951	0.00135213	0.0114544	0.925256	0.398297	1	0.0665923	0.359827	1	0.601235	0.945665	1	1	0.0469707	0.595854	0.0506835	1	0.103339	0.958825
-2.74	1	1	0.932267	0.114981	1	0.911752	0.0163922	0.00441872	0.418981	1	0.967391	1	0.253506	0.0208857	0.990806	0.987751	0.00144363	1	0.987872	0.094444	0.0171917	0.00426785	0.109024	0.428207	0.439747	0.0242889	0.0691207	0.0862392	0.0449096	0.527739	0.0212658	0.00137731	0.0116391	0.924559	0.400588	1	0.0672162	0.362059	1	0.603002	0.945132	1	1	0.0474203	0.597661	0.0511667	1	0.104268	0.958427
-2.73	1	1	0.931609	0.116001	1	0.91094	0.0166913	0.00449601	0.421287	1	0.967074	1	0.255403	0.0212627	0.990715	0.98763	0.00148285	1	0.987751	0.0953018	0.0175766	0.00434268	0.109998	0.430515	0.442054	0.0246466	0.0697666	0.0870298	0.0455098	0.529896	0.0215848	0.00140293	0.0118266	0.923855	0.402881	1	0.0678456	0.364296	1	0.604755	0.944594	1	1	0.047874	0.599455	0.0516542	1	0.105205	0.958026
-2.72	1	1	0.930944	0.117028	1	0.910121	0.0169955	0.00457456	0.423593	1	0.966754	1	0.257309	0.0216461	0.990622	0.987507	0.00152309	1	0.98763	0.0961665	0.017969	0.00441872	0.110979	0.432823	0.444361	0.0250089	0.070418	0.0878269	0.0461167	0.532045	0.0219078	0.00142902	0.0120167	0.923146	0.405176	1	0.0684804	0.366537	1	0.606494	0.94405	1	1	0.0483317	0.601235	0.0521461	1	0.106148	0.957621
-2.71	1	1	0.930274	0.118064	1	0.909296	0.017305	0.00465438	0.4259	1	0.966431	1	0.259225	0.0220359	0.990529	0.987383	0.00156438	1	0.987507	0.0970382	0.0183689	0.00449601	0.111968	0.435131	0.446667	0.0253757	0.071075	0.0886306	0.0467301	0.534186	0.0222351	0.00145557	0.0122096	0.922431	0.407473	1	0.0691207	0.368782	1	0.60822	0.943502	1	1	0.0487936	0.603002	0.0526424	1	0.107099	0.957213
-2.7	1	1	0.929597	0.119107	1	0.908464	0.0176197	0.0047355	0.428207	1	0.966105	1	0.26115	0.0224323	0.990435	0.987258	0.00160673	1	0.987383	0.0979169	0.0187766	0.00457456	0.112965	0.437439	0.448972	0.0257471	0.0717377	0.0894409	0.0473503	0.53632	0.0225666	0.00148259	0.0124052	0.921709	0.409771	1	0.0697666	0.371032	1	0.609931	0.942948	1	1	0.0492597	0.604755	0.0531432	1	0.108058	0.9568
-2.69	1	1	0.928914	0.120159	1	0.907625	0.0179398	0.00481793	0.430515	1	0.965776	1	0.263084	0.0228353	0.990339	0.987131	0.00165017	1	0.987258	0.0988027	0.0191921	0.00465438	0.113969	0.439747	0.451276	0.0261232	0.0724061	0.0902579	0.0479772	0.538446	0.0229023	0.0015101	0.0126037	0.920981	0.412072	1	0.070418	0.373285	1	0.611628	0.942388	1	1	0.0497301	0.606494	0.0536485	1	0.109024	0.956384
-2.68	1	1	0.928224	0.121218	1	0.906779	0.0182653	0.00490169	0.432823	1	0.965444	1	0.265027	0.023245	0.990243	0.987004	0.00169474	1	0.987131	0.0996956	0.0196156	0.0047355	0.114981	0.442054	0.453579	0.026504	0.0730802	0.0910815	0.0486108	0.540564	0.0232424	0.00153809	0.0128049	0.920247	0.414374	1	0.071075	0.375542	1	0.613311	0.941824	1	1	0.0502046	0.60822	0.0541583	1	0.109998	0.955964
-2.67	1	1	0.927528	0.122285	1	0.905925	0.0185964	0.0049868	0.435131	1	0.965109	1	0.26698	0.0236615	0.990146	0.986875	0.00174045	1	0.987004	0.100596	0.0200471	0.00481793	0.116001	0.444361	0.455881	0.0268896	0.0737601	0.0919119	0.0492513	0.542673	0.0235868	0.00156658	0.0130091	0.919507	0.416677	1	0.0717377	0.377803	1	0.614979	0.941254	1	1	0.0506835	0.609931	0.0546727	1	0.110979	0.95554
-2.66	1	1	0.926826	0.12336	1	0.905065	0.0189331	0.00507329	0.437439	1	0.96477	1	0.268941	0.024085	0.990048	0.986745	0.00178733	1	0.986875	0.101503	0.0204867	0.00490169	0.117028	0.446667	0.45818	0.0272799	0.0744457	0.0927491	0.0498987	0.544774	0.0239356	0.00159558	0.0132161	0.918761	0.418981	1	0.0724061	0.380068	1	0.616632	0.940679	1	1	0.0511667	0.611628	0.0551917	1	0.111968	0.955112
-2.65	1	1	0.926117	0.124444	1	0.904198	0.0192755	0.00516116	0.439747	1	0.964429	1	0.270912	0.0245155	0.989949	0.986613	0.00183542	1	0.986745	0.102417	0.0209346	0.0049868	0.118064	0.448972	0.460479	0.027675	0.0751373	0.0935931	0.0505531	0.546867	0.0242889	0.00162508	0.0134261	0.918008	0.421287	1	0.0730802	0.382336	1	0.618271	0.940098	1	1	0.0516542	0.613311	0.0557153	1	0.112965	0.954681
-2.64	1	1	0.925401	0.125535	1	0.903324	0.0196237	0.00525045	0.442054	1	0.964084	1	0.272892	0.0249531	0.989849	0.98648	0.00188474	1	0.986613	0.103339	0.0213909	0.00507329	0.119107	0.451276	0.462775	0.0280751	0.0758347	0.094444	0.0512144	0.54895	0.0246466	0.00165512	0.013639	0.917249	0.423593	1	0.0737601	0.384607	1	0.619894	0.939512	1	1	0.0521461	0.614979	0.0562435	1	0.113969	0.954245
-2.63	1	1	0.924679	0.126635	1	0.902442	0.0199778	0.00534116	0.444361	1	0.963736	1	0.274881	0.025398	0.989748	0.986346	0.00193532	1	0.98648	0.104268	0.0218557	0.00516116	0.120159	0.453579	0.465069	0.02848	0.076538	0.0953018	0.0518827	0.551025	0.0250089	0.00168568	0.0138549	0.916483	0.4259	1	0.0744457	0.386881	1	0.621502	0.93892	1	1	0.0526424	0.616632	0.0567765	1	0.114981	0.953805
-2.62	1	1	0.92395	0.127742	1	0.901554	0.0203378	0.00543333	0.446667	1	0.963385	1	0.276878	0.0258502	0.989646	0.986211	0.0019872	1	0.986346	0.105205	0.0223291	0.00525045	0.121218	0.455881	0.46736	0.0288899	0.0772473	0.0961665	0.0525581	0.55309	0.0253757	0.00171678	0.0140739	0.915711	0.428207	1	0.0751373	0.389159	1	0.623095	0.938322	1	1	0.0531432	0.618271	0.0573142	1	0.116001	0.953362
-2.61	1	1	0.923214	0.128858	1	0.900658	0.0207038	0.00552696	0.448972	1	0.963031	1	0.278885	0.0263098	0.989543	0.986074	0.00204039	1	0.986211	0.106148	0.0228112	0.00534116	0.122285	0.45818	0.46965	0.0293049	0.0779626	0.0970382	0.0532407	0.555146	0.0257471	0.00174843	0.0142959	0.914932	0.430515	1	0.0758347	0.391439	1	0.624673	0.937719	1	1	0.0536485	0.619894	0.0578567	1	0.117028	0.952914
-2.6	1	1	0.922472	0.129983	1	0.899754	0.0210761	0.00562209	0.451276	1	0.962673	1	0.2809	0.026777	0.989439	0.985936	0.00209493	1	0.986074	0.107099	0.0233023	0.00543333	0.12336	0.460479	0.471936	0.0297249	0.078684	0.0979169	0.0539305	0.557192	0.0261232	0.00178063	0.0145211	0.914147	0.432823	1	0.076538	0.393723	1	0.626235	0.93711	1	1	0.0541583	0.621502	0.058404	1	0.118064	0.952462
-2.59	1	1	0.921722	0.131115	1	0.898844	0.0214545	0.00571873	0.453579	1	0.962312	1	0.282925	0.0272518	0.989334	0.985797	0.00215086	1	0.985936	0.108058	0.0238022	0.00552696	0.124444	0.462775	0.47422	0.03015	0.0794114	0.0988027	0.0546274	0.559229	0.026504	0.00181341	0.0147493	0.913355	0.435131	1	0.0772473	0.396009	1	0.627782	0.936496	1	1	0.0546727	0.623095	0.0589562	1	0.119107	0.952006
-2.58	1	1	0.920966	0.132256	1	0.897926	0.0218392	0.0058169	0.455881	1	0.961948	1	0.284958	0.0277343	0.989228	0.985656	0.0022082	1	0.985797	0.109024	0.0243113	0.00562209	0.125535	0.465069	0.476501	0.0305802	0.080145	0.0996956	0.0553317	0.561256	0.0268896	0.00184676	0.0149808	0.912557	0.437439	1	0.0779626	0.398297	1	0.629312	0.935875	1	1	0.0551917	0.624673	0.0595132	1	0.120159	0.951546
-2.57	1	1	0.920203	0.133405	1	0.897	0.0222304	0.00591663	0.45818	1	0.96158	1	0.287	0.0282247	0.989121	0.985514	0.00226699	1	0.985656	0.109998	0.0248296	0.00571873	0.126635	0.46736	0.478779	0.0310157	0.0808848	0.100596	0.0560433	0.563273	0.0272799	0.00188069	0.0152154	0.911752	0.439747	1	0.078684	0.400588	1	0.630827	0.935249	1	1	0.0557153	0.626235	0.0600752	1	0.121218	0.951082
-2.56	1	1	0.919432	0.134563	1	0.896068	0.0226281	0.00601793	0.460479	1	0.961209	1	0.28905	0.0287231	0.989013	0.985371	0.00232727	1	0.985514	0.110979	0.0253572	0.0058169	0.127742	0.46965	0.481054	0.0314564	0.0816307	0.101503	0.0567623	0.565279	0.027675	0.00191522	0.0154534	0.91094	0.442054	1	0.0794114	0.402881	1	0.632325	0.934617	1	1	0.0562435	0.627782	0.0606421	1	0.122285	0.950613
-2.55	1	1	0.918655	0.135729	1	0.895127	0.0230323	0.00612083	0.462775	1	0.960834	1	0.29111	0.0292295	0.988904	0.985226	0.00238906	1	0.985371	0.111968	0.0258942	0.00591663	0.128858	0.471936	0.483325	0.0319024	0.082383	0.102417	0.0574887	0.567275	0.0280751	0.00195035	0.0156945	0.910121	0.444361	1	0.080145	0.405176	1	0.633808	0.933978	1	1	0.0567765	0.629312	0.061214	1	0.12336	0.95014
-2.54	1	1	0.91787	0.136903	1	0.894179	0.0234433	0.00622535	0.465069	1	0.960456	1	0.293178	0.0297441	0.988794	0.98508	0.0024524	1	0.985226	0.112965	0.0264409	0.00601793	0.129983	0.47422	0.485592	0.0323537	0.0831415	0.103339	0.0582225	0.569261	0.02848	0.0019861	0.0159391	0.909296	0.446667	1	0.0808848	0.407473	1	0.635274	0.933334	1	1	0.0573142	0.630827	0.0617909	1	0.124444	0.949663
-2.53	1	1	0.917078	0.138086	1	0.893224	0.023861	0.00633151	0.46736	1	0.960075	1	0.295254	0.0302671	0.988682	0.984932	0.00251733	1	0.98508	0.113969	0.0269972	0.00612083	0.131115	0.476501	0.487856	0.0328104	0.0839063	0.104268	0.0589639	0.571236	0.0288899	0.00202247	0.0161869	0.908464	0.448972	1	0.0816307	0.409771	1	0.636723	0.932684	1	1	0.0578567	0.632325	0.062373	1	0.125535	0.949182
-2.52	1	1	0.916279	0.139277	1	0.89226	0.0242856	0.00643933	0.46965	1	0.95969	1	0.297339	0.0307984	0.98857	0.984783	0.00258389	1	0.984932	0.114981	0.0275633	0.00622535	0.132256	0.478779	0.490115	0.0332725	0.0846775	0.105205	0.0597129	0.573199	0.0293049	0.00205947	0.0164382	0.907625	0.451276	1	0.082383	0.412072	1	0.638156	0.932027	1	1	0.058404	0.633808	0.0629601	1	0.126635	0.948696
-2.51	1	1	0.915473	0.140477	1	0.89129	0.0247172	0.00654885	0.471936	1	0.959301	1	0.299433	0.0313382	0.988456	0.984632	0.0026521	1	0.984783	0.116001	0.0281393	0.00633151	0.133405	0.481054	0.49237	0.0337401	0.0854551	0.106148	0.0604695	0.575152	0.0297249	0.00209712	0.0166929	0.906779	0.453579	1	0.0831415	0.414374	1	0.639572	0.931365	1	1	0.0589562	0.635274	0.0635524	1	0.127742	0.948206
-2.5	1	1	0.914659	0.141686	1	0.890311	0.0251559	0.00666007	0.47422	1	0.958909	1	0.301535	0.0318867	0.988342	0.98448	0.00272202	1	0.984632	0.117028	0.0287254	0.00643933	0.134563	0.483325	0.494621	0.0342133	0.0862392	0.107099	0.0612338	0.577094	0.03015	0.00213542	0.016951	0.905925	0.455881	1	0.0839063	0.416677	1	0.640971	0.930696	1	1	0.0595132	0.636723	0.0641498	1	0.128858	0.947711
-2.49	1	1	0.913837	0.142903	1	0.889325	0.0256018	0.00677303	0.476501	1	0.958513	1	0.303645	0.032444	0.988226	0.984327	0.00279367	1	0.98448	0.118064	0.0293216	0.00654885	0.135729	0.485592	0.496868	0.034692	0.0870298	0.108058	0.0620058	0.579024	0.0305802	0.00217439	0.0172127	0.905065	0.45818	1	0.0846775	0.418981	1	0.642354	0.930021	1	1	0.0600752	0.638156	0.0647525	1	0.129983	0.947212
-2.48	1	1	0.913009	0.144129	1	0.88833	0.0260549	0.00688774	0.478779	1	0.958113	1	0.305764	0.03301	0.988109	0.984172	0.0028671	1	0.984327	0.119107	0.0299282	0.00666007	0.136903	0.487856	0.499109	0.0351763	0.0878269	0.109024	0.0627856	0.580942	0.0310157	0.00221403	0.0174779	0.904198	0.460479	1	0.0854551	0.421287	1	0.643719	0.929339	1	1	0.0606421	0.639572	0.0653605	1	0.131115	0.946708
-2.47	1	1	0.912172	0.145363	1	0.887328	0.0265154	0.00700423	0.481054	1	0.95771	1	0.30789	0.0335851	0.987991	0.984015	0.00294235	1	0.984172	0.120159	0.0305451	0.00677303	0.138086	0.490115	0.501346	0.0356663	0.0886306	0.109998	0.0635732	0.582849	0.0314564	0.00225436	0.0177467	0.903324	0.462775	1	0.0862392	0.423593	1	0.645067	0.928651	1	1	0.061214	0.640971	0.0659737	1	0.132256	0.9462
-2.46	1	1	0.911328	0.146606	1	0.886318	0.0269834	0.00712253	0.483325	1	0.957303	1	0.310026	0.0341693	0.987872	0.983857	0.00301946	1	0.984015	0.121218	0.0311726	0.00688774	0.139277	0.49237	0.503578	0.036162	0.0894409	0.110979	0.0643687	0.584744	0.0319024	0.00229539	0.0180191	0.902442	0.465069	1	0.0870298	0.4259	1	0.646398	0.927957	1	1	0.0617909	0.642354	0.0665923	1	0.133405	0.945687
-2.45	1	1	0.910476	0.147858	1	0.8853	0.027459	0.00724266	0.485592	1	0.956893	1	0.312169	0.0347627	0.987751	0.983698	0.00309846	1	0.983857	0.122285	0.0318107	0.00700423	0.140477	0.494621	0.505804	0.0366634	0.0902579	0.111968	0.0651721	0.586627	0.0323537	0.00233713	0.0182952	0.901554	0.46736	1	0.0878269	0.428207	1	0.647711	0.927256	1	1	0.062373	0.643719	0.0672162	1	0.134563	0.94517
-2.44	1	1	0.909617	0.149118	1	0.884275	0.0279422	0.00736464	0.487856	1	0.956478	1	0.31432	0.0353654	0.98763	0.983536	0.00317941	1	0.983698	0.12336	0.0324596	0.00712253	0.141686	0.496868	0.508025	0.0371707	0.0910815	0.112965	0.0659835	0.588497	0.0328104	0.00237958	0.018575	0.900658	0.46965	1	0.0886306	0.430515	1	0.649006	0.926549	1	1	0.0629601	0.645067	0.0678456	1	0.135729	0.944648
-2.43	1	1	0.908749	0.150388	1	0.883241	0.0284333	0.00748849	0.490115	1	0.95606	1	0.316479	0.0359775	0.987507	0.983374	0.00326234	1	0.983536	0.124444	0.0331193	0.00724266	0.142903	0.499109	0.51024	0.0376838	0.0919119	0.113969	0.0668028	0.590355	0.0332725	0.00242277	0.0188585	0.899754	0.471936	1	0.0894409	0.432823	1	0.650284	0.925834	1	1	0.0635524	0.646398	0.0684804	1	0.136903	0.944121
-2.42	1	1	0.907874	0.151666	1	0.882199	0.0289322	0.00761425	0.49237	1	0.955638	1	0.318646	0.0365993	0.987383	0.983209	0.00334731	1	0.983374	0.125535	0.0337901	0.00736464	0.144129	0.501346	0.51245	0.0382029	0.0927491	0.114981	0.0676303	0.592201	0.0337401	0.0024667	0.0191457	0.898844	0.47422	1	0.0902579	0.435131	1	0.651545	0.925114	1	1	0.0641498	0.647711	0.0691207	1	0.138086	0.94359
-2.41	1	1	0.906991	0.152953	1	0.881148	0.0294392	0.00774194	0.494621	1	0.955212	1	0.320821	0.0372307	0.987258	0.983043	0.00343434	1	0.983209	0.126635	0.034472	0.00748849	0.145363	0.503578	0.514653	0.0387279	0.0935931	0.116001	0.0684658	0.594034	0.0342133	0.00251139	0.0194368	0.897926	0.476501	1	0.0910815	0.437439	1	0.652787	0.924386	1	1	0.0647525	0.649006	0.0697666	1	0.139277	0.943053
-2.4	1	1	0.906099	0.154249	1	0.88009	0.0299542	0.00787158	0.496868	1	0.954783	1	0.323004	0.037872	0.987131	0.982876	0.0035235	1	0.983043	0.127742	0.0351651	0.00761425	0.146606	0.505804	0.516851	0.0392589	0.094444	0.117028	0.0693095	0.595854	0.034692	0.00255684	0.0197318	0.897	0.478779	1	0.0919119	0.439747	1	0.654011	0.923652	1	1	0.0653605	0.650284	0.070418	1	0.140477	0.942512
-2.39	1	1	0.9052	0.155553	1	0.879024	0.0304775	0.0080032	0.499109	1	0.954349	1	0.325195	0.0385231	0.987004	0.982707	0.00361483	1	0.982876	0.128858	0.0358697	0.00774194	0.147858	0.508025	0.519042	0.0397959	0.0953018	0.118064	0.0701615	0.597661	0.0351763	0.00260307	0.0200306	0.896068	0.481054	1	0.0927491	0.442054	1	0.655217	0.922911	1	1	0.0659737	0.651545	0.071075	1	0.141686	0.941966
-2.38	1	1	0.904293	0.156867	1	0.877949	0.0310091	0.00813682	0.501346	1	0.953911	1	0.327393	0.0391844	0.986875	0.982536	0.00370836	1	0.982707	0.129983	0.0365856	0.00787158	0.149118	0.51024	0.521226	0.040339	0.0961665	0.119107	0.0710217	0.599455	0.0356663	0.00265009	0.0203334	0.895127	0.483325	1	0.0935931	0.444361	1	0.656405	0.922163	1	1	0.0665923	0.652787	0.0717377	1	0.142903	0.941416
-2.37	1	1	0.903377	0.158189	1	0.876866	0.0315491	0.00827247	0.503578	1	0.95347	1	0.329599	0.0398558	0.986745	0.982364	0.00380416	1	0.982536	0.131115	0.0373132	0.0080032	0.150388	0.51245	0.523404	0.0408883	0.0970382	0.120159	0.0718901	0.601235	0.036162	0.00269791	0.0206402	0.894179	0.485592	1	0.094444	0.446667	1	0.657575	0.921408	1	1	0.0672162	0.654011	0.0724061	1	0.144129	0.94086
-2.36	1	1	0.902453	0.159521	1	0.875775	0.0320977	0.00841018	0.505804	1	0.953024	1	0.331812	0.0405375	0.986613	0.98219	0.00390228	1	0.982364	0.132256	0.0380525	0.00813682	0.151666	0.514653	0.525575	0.0414438	0.0979169	0.121218	0.072767	0.603002	0.0366634	0.00274655	0.020951	0.893224	0.487856	1	0.0953018	0.448972	1	0.658726	0.920646	1	1	0.0678456	0.655217	0.0730802	1	0.145363	0.940299
-2.35	1	1	0.901521	0.160861	1	0.874675	0.0326549	0.00854997	0.508025	1	0.952574	1	0.334033	0.0412297	0.98648	0.982014	0.00400275	1	0.98219	0.133405	0.0388037	0.00827247	0.152953	0.516851	0.527739	0.0420055	0.0988027	0.122285	0.0736522	0.604755	0.0371707	0.00279602	0.0212658	0.89226	0.490115	1	0.0961665	0.451276	1	0.659859	0.919876	1	1	0.0684804	0.656405	0.0737601	1	0.146606	0.939734
-2.34	1	1	0.90058	0.162211	1	0.873567	0.0332209	0.00869188	0.51024	1	0.95212	1	0.336261	0.0419324	0.986346	0.981836	0.00410564	1	0.982014	0.134563	0.0395667	0.00841018	0.154249	0.519042	0.529896	0.0425736	0.0996956	0.12336	0.0745459	0.606494	0.0376838	0.00284633	0.0215848	0.89129	0.49237	1	0.0970382	0.453579	1	0.660973	0.9191	1	1	0.0691207	0.657575	0.0744457	1	0.147858	0.939163
-2.33	1	1	0.899631	0.163569	1	0.87245	0.0337958	0.00883592	0.51245	1	0.951662	1	0.338497	0.0426458	0.986211	0.981657	0.00421099	1	0.981836	0.135729	0.0403419	0.00854997	0.155553	0.521226	0.532045	0.0431479	0.100596	0.124444	0.075448	0.60822	0.0382029	0.00289749	0.0219078	0.890311	0.494621	1	0.0979169	0.455881	1	0.662068	0.918317	1	1	0.0697666	0.658726	0.0751373	1	0.149118	0.938587
-2.32	1	1	0.898673	0.164936	1	0.871325	0.0343796	0.00898212	0.514653	1	0.9512	1	0.34074	0.04337	0.986074	0.981476	0.00431885	1	0.981657	0.136903	0.0411292	0.00869188	0.156867	0.523404	0.534186	0.0437287	0.101503	0.125535	0.0763587	0.609931	0.0387279	0.00294952	0.0222351	0.889325	0.496868	1	0.0988027	0.45818	1	0.663145	0.917526	1	1	0.070418	0.659859	0.0758347	1	0.150388	0.938006
-2.31	1	1	0.897707	0.166313	1	0.870192	0.0349726	0.00913052	0.516851	1	0.950734	1	0.34299	0.0441051	0.985936	0.981293	0.00442929	1	0.981476	0.138086	0.0419288	0.00883592	0.158189	0.525575	0.53632	0.0443159	0.102417	0.126635	0.077278	0.611628	0.0392589	0.00300243	0.0225666	0.88833	0.499109	1	0.0996956	0.460479	1	0.664202	0.916728	1	1	0.071075	0.660973	0.076538	1	0.151666	0.93742
-2.3	1	1	0.896732	0.167698	1	0.86905	0.0355748	0.00928114	0.519042	1	0.950263	1	0.345247	0.0448514	0.985797	0.981109	0.00454235	1	0.981293	0.139277	0.0427409	0.00898212	0.159521	0.527739	0.538446	0.0449096	0.103339	0.127742	0.0782059	0.613311	0.0397959	0.00305624	0.0229023	0.887328	0.501346	1	0.100596	0.462775	1	0.665241	0.915922	1	1	0.0717377	0.662068	0.0772473	1	0.152953	0.936829
-2.29	1	1	0.895748	0.169093	1	0.867899	0.0361863	0.009434	0.521226	1	0.949789	1	0.347511	0.0456087	0.985656	0.980923	0.00465809	1	0.981109	0.140477	0.0435654	0.00913052	0.160861	0.529896	0.540564	0.0455098	0.104268	0.128858	0.0791425	0.614979	0.040339	0.00311095	0.0232424	0.886318	0.503578	1	0.101503	0.465069	1	0.666261	0.915109	1	1	0.0724061	0.663145	0.0779626	1	0.154249	0.936233
-2.28	1	1	0.894755	0.170497	1	0.866739	0.0368073	0.00958915	0.523404	1	0.94931	1	0.349781	0.0463775	0.985514	0.980735	0.00477657	1	0.980923	0.141686	0.0444026	0.00928114	0.162211	0.532045	0.542673	0.0461167	0.105205	0.129983	0.0800879	0.616632	0.0408883	0.00316659	0.0235868	0.8853	0.505804	1	0.102417	0.46736	1	0.667261	0.914289	1	1	0.0730802	0.664202	0.078684	1	0.155553	0.935631
-2.27	1	1	0.893754	0.17191	1	0.865571	0.0374378	0.0097466	0.525575	1	0.948826	1	0.352059	0.0471576	0.985371	0.980545	0.00489784	1	0.980735	0.142903	0.0452526	0.009434	0.163569	0.534186	0.544774	0.0467301	0.106148	0.131115	0.0810419	0.618271	0.0414438	0.00322316	0.0239356	0.884275	0.508025	1	0.103339	0.46965	1	0.668242	0.913461	1	1	0.0737601	0.665241	0.0794114	1	0.156867	0.935024
-2.26	1	1	0.892744	0.173332	1	0.864395	0.038078	0.00990638	0.527739	1	0.948339	1	0.354344	0.0479494	0.985226	0.980353	0.00502197	1	0.980545	0.144129	0.0461154	0.00958915	0.164936	0.53632	0.546867	0.0473503	0.107099	0.132256	0.0820048	0.619894	0.0420055	0.00328068	0.0242889	0.883241	0.51024	1	0.104268	0.471936	1	0.669204	0.912625	1	1	0.0744457	0.666261	0.080145	1	0.158189	0.934412
-2.25	1	1	0.891724	0.174763	1	0.863209	0.038728	0.0100685	0.529896	1	0.947846	1	0.356635	0.0487528	0.98508	0.98016	0.005149	1	0.980353	0.145363	0.0469912	0.0097466	0.166313	0.538446	0.54895	0.0479772	0.108058	0.133405	0.0829766	0.621502	0.0425736	0.00333917	0.0246466	0.882199	0.51245	1	0.105205	0.47422	1	0.670146	0.911782	1	1	0.0751373	0.667261	0.0808848	1	0.159521	0.933794
-2.24	1	1	0.890696	0.176203	1	0.862015	0.039388	0.0102331	0.532045	1	0.94735	1	0.358933	0.0495681	0.984932	0.979964	0.00527901	1	0.98016	0.146606	0.04788	0.00990638	0.167698	0.540564	0.551025	0.0486108	0.109024	0.134563	0.0839572	0.623095	0.0431479	0.00339864	0.0250089	0.881148	0.514653	1	0.106148	0.476501	1	0.671069	0.910931	1	1	0.0758347	0.668242	0.0816307	1	0.160861	0.933171
-2.23	1	1	0.889658	0.177653	1	0.860811	0.040058	0.0104	0.534186	1	0.946849	1	0.361237	0.0503953	0.984783	0.979767	0.00541205	1	0.979964	0.147858	0.0487821	0.0100685	0.169093	0.542673	0.55309	0.0492513	0.109998	0.135729	0.0849468	0.624673	0.0437287	0.0034591	0.0253757	0.88009	0.516851	1	0.107099	0.478779	1	0.671972	0.910072	1	1	0.076538	0.669204	0.082383	1	0.162211	0.932543
-2.22	1	1	0.888612	0.179112	1	0.859599	0.0407381	0.0105694	0.53632	1	0.946343	1	0.363547	0.0512346	0.984632	0.979568	0.00554818	1	0.979767	0.149118	0.0496974	0.0102331	0.170497	0.544774	0.555146	0.0498987	0.110979	0.136903	0.0859454	0.626235	0.0443159	0.00352057	0.0257471	0.879024	0.519042	1	0.108058	0.481054	1	0.672856	0.909205	1	1	0.0772473	0.670146	0.0831415	1	0.163569	0.931908
-2.21	1	1	0.887556	0.180579	1	0.858378	0.0414285	0.0107413	0.538446	1	0.945833	1	0.365864	0.0520862	0.98448	0.979367	0.00568747	1	0.979568	0.150388	0.0506261	0.0104	0.17191	0.546867	0.557192	0.0505531	0.111968	0.138086	0.0869531	0.627782	0.0449096	0.00358306	0.0261232	0.877949	0.521226	1	0.109024	0.483325	1	0.67372	0.90833	1	1	0.0779626	0.671069	0.0839063	1	0.164936	0.931269
-2.2	1	1	0.88649	0.182057	1	0.857148	0.0421293	0.0109157	0.540564	1	0.945319	1	0.368188	0.0529501	0.984327	0.979164	0.00582998	1	0.979367	0.151666	0.0515684	0.0105694	0.173332	0.54895	0.559229	0.0512144	0.112965	0.139277	0.0879698	0.629312	0.0455098	0.0036466	0.026504	0.876866	0.523404	1	0.109998	0.485592	1	0.674564	0.907447	1	1	0.078684	0.671972	0.0846775	1	0.166313	0.930624
-2.19	1	1	0.885416	0.183543	1	0.855909	0.0428406	0.0110927	0.542673	1	0.944799	1	0.370517	0.0538265	0.984172	0.978959	0.00597578	1	0.979164	0.152953	0.0525242	0.0107413	0.174763	0.551025	0.561256	0.0518827	0.113969	0.140477	0.0889956	0.630827	0.0461167	0.00371119	0.0268896	0.875775	0.525575	1	0.110979	0.487856	1	0.675388	0.906557	1	1	0.0794114	0.672856	0.0854551	1	0.167698	0.929973
-2.18	1	1	0.884331	0.185039	1	0.854661	0.0435626	0.0112722	0.544774	1	0.944276	1	0.372852	0.0547155	0.984015	0.978752	0.00612493	1	0.978959	0.154249	0.0534937	0.0109157	0.176203	0.55309	0.563273	0.0525581	0.114981	0.141686	0.0900306	0.632325	0.0467301	0.00377685	0.0272799	0.874675	0.527739	1	0.111968	0.490115	1	0.676192	0.905658	1	1	0.080145	0.67372	0.0862392	1	0.169093	0.929316
-2.17	1	1	0.883238	0.186543	1	0.853404	0.0442953	0.0114544	0.546867	1	0.943747	1	0.375194	0.0556172	0.983857	0.978543	0.0062775	1	0.978752	0.155553	0.0544771	0.0110927	0.177653	0.555146	0.565279	0.0532407	0.116001	0.142903	0.0910748	0.633808	0.0473503	0.0038436	0.027675	0.873567	0.529896	1	0.112965	0.49237	1	0.676976	0.90475	1	1	0.0808848	0.674564	0.0870298	1	0.170497	0.928654
-2.16	1	1	0.882134	0.188058	1	0.852138	0.0450389	0.0116391	0.54895	1	0.943214	1	0.377541	0.0565318	0.983698	0.978332	0.00643356	1	0.978543	0.156867	0.0554744	0.0112722	0.179112	0.557192	0.567275	0.0539305	0.117028	0.144129	0.0921282	0.635274	0.0479772	0.00391145	0.0280751	0.87245	0.532045	1	0.113969	0.494621	1	0.67774	0.903835	1	1	0.0816307	0.675388	0.0878269	1	0.17191	0.927986
-2.15	1	1	0.881021	0.189581	1	0.850863	0.0457935	0.0118266	0.551025	1	0.942676	1	0.379894	0.0574594	0.983536	0.978119	0.00659317	1	0.978332	0.158189	0.0564856	0.0114544	0.180579	0.559229	0.569261	0.0546274	0.118064	0.145363	0.0931909	0.636723	0.0486108	0.00398043	0.02848	0.871325	0.534186	1	0.114981	0.496868	1	0.678484	0.902911	1	1	0.082383	0.676192	0.0886306	1	0.173332	0.927312
-2.14	1	1	0.879898	0.191114	1	0.849579	0.0465592	0.0120167	0.55309	1	0.942133	1	0.382252	0.0584002	0.983374	0.977904	0.00675642	1	0.978119	0.159521	0.057511	0.0116391	0.182057	0.561256	0.571236	0.0553317	0.119107	0.146606	0.094263	0.638156	0.0492513	0.00405054	0.0288899	0.870192	0.53632	1	0.116001	0.499109	1	0.679208	0.901979	1	1	0.0831415	0.676976	0.0894409	1	0.174763	0.926633
-2.13	1	1	0.878766	0.192655	1	0.848285	0.0473362	0.0122096	0.555146	1	0.941585	1	0.384616	0.0593542	0.983209	0.977687	0.00692335	1	0.977904	0.160861	0.0585506	0.0118266	0.183543	0.563273	0.573199	0.0560433	0.120159	0.147858	0.0953444	0.639572	0.0498987	0.0041218	0.0293049	0.86905	0.538446	1	0.117028	0.501346	1	0.679911	0.901038	1	1	0.0839063	0.67774	0.0902579	1	0.176203	0.925947
-2.12	1	1	0.877623	0.194207	1	0.846982	0.0481245	0.0124052	0.557192	1	0.941033	1	0.386986	0.0603216	0.983043	0.977467	0.00709406	1	0.977687	0.162211	0.0596045	0.0120167	0.185039	0.565279	0.575152	0.0567623	0.121218	0.149118	0.0964353	0.640971	0.0505531	0.00419423	0.0297249	0.867899	0.540564	1	0.118064	0.503578	1	0.680594	0.900089	1	1	0.0846775	0.678484	0.0910815	1	0.177653	0.925256
-2.11	1	1	0.87647	0.195767	1	0.84567	0.0489243	0.0126037	0.559229	1	0.940476	1	0.389361	0.0613025	0.982876	0.977246	0.00726862	1	0.977467	0.163569	0.0606728	0.0122096	0.186543	0.567275	0.577094	0.0574887	0.122285	0.150388	0.0975356	0.642354	0.0512144	0.00426785	0.03015	0.866739	0.542673	1	0.119107	0.505804	1	0.681257	0.899131	1	1	0.0854551	0.679208	0.0919119	1	0.179112	0.924559
-2.1	1	1	0.875308	0.197337	1	0.844349	0.0497358	0.0128049	0.561256	1	0.939913	1	0.391741	0.062297	0.982707	0.977023	0.00744709	1	0.977246	0.164936	0.0617555	0.0124052	0.188058	0.569261	0.579024	0.0582225	0.12336	0.151666	0.0986453	0.643719	0.0518827	0.00434268	0.0305802	0.865571	0.544774	1	0.120159	0.508025	1	0.681899	0.898164	1	1	0.0862392	0.679911	0.0927491	1	0.180579	0.923855
-2.09	1	1	0.874135	0.198916	1	0.843018	0.050559	0.0130091	0.563273	1	0.939346	1	0.394126	0.0633054	0.982536	0.976797	0.00762955	1	0.977023	0.166313	0.0628528	0.0126037	0.189581	0.571236	0.580942	0.0589639	0.124444	0.152953	0.0997647	0.645067	0.0525581	0.00441872	0.0310157	0.864395	0.546867	1	0.121218	0.51024	1	0.682521	0.897189	1	1	0.0870298	0.680594	0.0935931	1	0.182057	0.923146
-2.08	1	1	0.872952	0.200504	1	0.841678	0.051394	0.0132161	0.565279	1	0.938774	1	0.396517	0.0643276	0.982364	0.976569	0.00781608	1	0.976797	0.167698	0.0639648	0.0128049	0.191114	0.573199	0.582849	0.0597129	0.125535	0.154249	0.100894	0.646398	0.0532407	0.00449601	0.0314564	0.863209	0.54895	1	0.122285	0.51245	1	0.683122	0.896205	1	1	0.0878269	0.681257	0.094444	1	0.183543	0.922431
-2.07	1	1	0.871759	0.202102	1	0.840328	0.052241	0.0134261	0.567275	1	0.938197	1	0.398912	0.0653638	0.98219	0.976339	0.00800676	1	0.976569	0.169093	0.0650915	0.0130091	0.192655	0.575152	0.584744	0.0604695	0.126635	0.155553	0.102032	0.647711	0.0539305	0.00457456	0.0319024	0.862015	0.551025	1	0.12336	0.514653	1	0.683702	0.895212	1	1	0.0886306	0.681899	0.0953018	1	0.185039	0.921709
-2.06	1	1	0.870556	0.203709	1	0.838969	0.0531001	0.013639	0.569261	1	0.937614	1	0.401312	0.0664142	0.982014	0.976107	0.00820166	1	0.976339	0.170497	0.066233	0.0132161	0.194207	0.577094	0.586627	0.0612338	0.127742	0.156867	0.10318	0.649006	0.0546274	0.00465438	0.0323537	0.860811	0.55309	1	0.124444	0.516851	1	0.684262	0.89421	1	1	0.0894409	0.682521	0.0961665	1	0.186543	0.920981
-2.05	1	1	0.869342	0.205325	1	0.837601	0.0539714	0.0138549	0.571236	1	0.937027	1	0.403717	0.0674789	0.981836	0.975873	0.00840087	1	0.976107	0.17191	0.0673894	0.0134261	0.195767	0.579024	0.588497	0.0620058	0.128858	0.158189	0.104338	0.650284	0.0553317	0.0047355	0.0328104	0.859599	0.555146	1	0.125535	0.519042	1	0.684801	0.893199	1	1	0.0902579	0.683122	0.0970382	1	0.188058	0.920247
-2.04	1	1	0.868118	0.20695	1	0.836223	0.0548551	0.0140739	0.573199	1	0.936434	1	0.406127	0.068558	0.981657	0.975636	0.00860446	1	0.975873	0.173332	0.0685609	0.013639	0.197337	0.580942	0.590355	0.0627856	0.129983	0.159521	0.105506	0.651545	0.0560433	0.00481793	0.0332725	0.858378	0.557192	1	0.126635	0.521226	1	0.685319	0.892179	1	1	0.0910815	0.683702	0.0979169	1	0.189581	0.919507
-2.03	1	1	0.866883	0.208585	1	0.834835	0.0557513	0.0142959	0.575152	1	0.935836	1	0.408541	0.0696517	0.981476	0.975398	0.00881251	1	0.975636	0.174763	0.0697474	0.0138549	0.198916	0.582849	0.592201	0.0635732	0.131115	0.160861	0.106683	0.652787	0.0567623	0.00490169	0.0337401	0.857148	0.559229	1	0.127742	0.523404	1	0.685816	0.89115	1	1	0.0919119	0.684262	0.0988027	1	0.191114	0.918761
-2.02	1	1	0.865638	0.210229	1	0.833439	0.05666	0.0145211	0.577094	1	0.935233	1	0.41096	0.0707599	0.981293	0.975156	0.00902512	1	0.975398	0.176203	0.070949	0.0140739	0.200504	0.584744	0.594034	0.0643687	0.132256	0.162211	0.10787	0.654011	0.0574887	0.0049868	0.0342133	0.855909	0.561256	1	0.128858	0.525575	1	0.686293	0.890112	1	1	0.0927491	0.684801	0.0996956	1	0.192655	0.918008
-2.01	1	1	0.864382	0.211882	1	0.832032	0.0575814	0.0147493	0.579024	1	0.934625	1	0.413382	0.071883	0.981109	0.974913	0.00924236	1	0.975156	0.177653	0.0721659	0.0142959	0.202102	0.586627	0.595854	0.0651721	0.133405	0.163569	0.109067	0.655217	0.0582225	0.00507329	0.034692	0.854661	0.563273	1	0.129983	0.527739	1	0.686749	0.889064	1	1	0.0935931	0.685319	0.100596	1	0.194207	0.917249
-2	1	1	0.863115	0.213544	1	0.830616	0.0585157	0.0149808	0.580942	1	0.934011	1	0.415809	0.0730209	0.980923	0.974667	0.00946431	1	0.974913	0.179112	0.073398	0.0145211	0.203709	0.588497	0.597661	0.0659835	0.134563	0.164936	0.110274	0.656405	0.0589639	0.00516116	0.0351763	0.853404	0.565279	1	0.131115	0.529896	1	0.687184	0.888007	1	1	0.094444	0.685816	0.101503	1	0.195767	0.916483
-1.99	1	1	0.861837	0.215216	1	0.82919	0.059463	0.0152154	0.582849	1	0.933392	1	0.418241	0.0741739	0.980735	0.974419	0.00969106	1	0.974667	0.180579	0.0746455	0.0147493	0.205325	0.590355	0.599455	0.0668028	0.135729	0.166313	0.11149	0.657575	0.0597129	0.00525045	0.0356663	0.852138	0.567275	1	0.132256	0.532045	1	0.687597	0.88694	1	1	0.0953018	0.686293	0.102417	1	0.197337	0.915711
-1.98	1	1	0.860549	0.216897	1	0.827755	0.0604233	0.0154534	0.584744	1	0.932768	1	0.420676	0.075342	0.980545	0.974169	0.00992271	1	0.974419	0.182057	0.0759085	0.0149808	0.20695	0.592201	0.601235	0.0676303	0.136903	0.167698	0.112717	0.658726	0.0604695	0.00534116	0.036162	0.850863	0.569261	1	0.133405	0.534186	1	0.68799	0.885864	1	1	0.0961665	0.686749	0.103339	1	0.198916	0.914932
-1.97	1	1	0.859249	0.218587	1	0.82631	0.0613968	0.0156945	0.586627	1	0.932138	1	0.423115	0.0765253	0.980353	0.973916	0.0101593	1	0.974169	0.183543	0.0771869	0.0152154	0.208585	0.594034	0.603002	0.0684658	0.138086	0.169093	0.113954	0.659859	0.0612338	0.00543333	0.0366634	0.849579	0.571236	1	0.134563	0.53632	1	0.688362	0.884779	1	1	0.0970382	0.687184	0.104268	1	0.200504	0.914147
-1.96	1	1	0.857939	0.220286	1	0.824855	0.0623836	0.0159391	0.588497	1	0.931502	1	0.425557	0.077724	0.98016	0.973661	0.010401	1	0.973916	0.185039	0.0784809	0.0154534	0.210229	0.595854	0.604755	0.0693095	0.139277	0.170497	0.1152	0.660973	0.0620058	0.00552696	0.0371707	0.848285	0.573199	1	0.135729	0.538446	1	0.688713	0.883684	1	1	0.0979169	0.687597	0.105205	1	0.202102	0.913355
-1.95	1	1	0.856617	0.221995	1	0.82339	0.0633838	0.0161869	0.590355	1	0.930862	1	0.428004	0.0789382	0.979964	0.973403	0.0106479	1	0.973661	0.186543	0.0797906	0.0156945	0.211882	0.597661	0.606494	0.0701615	0.140477	0.17191	0.116457	0.662068	0.0627856	0.00562209	0.0376838	0.846982	0.575152	1	0.136903	0.540564	1	0.689042	0.882579	1	1	0.0988027	0.68799	0.106148	1	0.203709	0.912557
-1.94	1	1	0.855284	0.223713	1	0.821916	0.0643976	0.0164382	0.592201	1	0.930215	1	0.430454	0.080168	0.979767	0.973143	0.0108999	1	0.973403	0.188058	0.0811159	0.0159391	0.213544	0.599455	0.60822	0.0710217	0.141686	0.173332	0.117724	0.663145	0.0635732	0.00571873	0.0382029	0.84567	0.577094	1	0.138086	0.542673	1	0.689351	0.881464	1	1	0.0996956	0.688362	0.107099	1	0.205325	0.911752
-1.93	1	1	0.85394	0.225439	1	0.820432	0.0654251	0.0166929	0.594034	1	0.929563	1	0.432907	0.0814135	0.979568	0.97288	0.0111574	1	0.973143	0.189581	0.082457	0.0161869	0.215216	0.601235	0.609931	0.0718901	0.142903	0.174763	0.119001	0.664202	0.0643687	0.0058169	0.0387279	0.844349	0.579024	1	0.139277	0.544774	1	0.689638	0.880339	1	1	0.100596	0.688713	0.108058	1	0.20695	0.91094
-1.92	1	1	0.852585	0.227175	1	0.818938	0.0664663	0.016951	0.595854	1	0.928906	1	0.435364	0.0826748	0.979367	0.972615	0.0114202	1	0.97288	0.191114	0.0838139	0.0164382	0.216897	0.603002	0.611628	0.072767	0.144129	0.176203	0.120287	0.665241	0.0651721	0.00591663	0.0392589	0.843018	0.580942	1	0.140477	0.546867	1	0.689904	0.879205	1	1	0.101503	0.689042	0.109024	1	0.208585	0.910121
-1.91	1	1	0.851218	0.22892	1	0.817434	0.0675215	0.0172127	0.597661	1	0.928242	1	0.437823	0.0839521	0.979164	0.972348	0.0116886	1	0.972615	0.192655	0.0851866	0.0166929	0.218587	0.604755	0.613311	0.0736522	0.145363	0.177653	0.121585	0.666261	0.0659835	0.00601793	0.0397959	0.841678	0.582849	1	0.141686	0.54895	1	0.690149	0.87806	1	1	0.102417	0.689351	0.109998	1	0.210229	0.909296
-1.9	1	1	0.84984	0.230675	1	0.815921	0.0685906	0.0174779	0.599455	1	0.927574	1	0.440286	0.0852454	0.978959	0.972077	0.0119626	1	0.972348	0.194207	0.0865753	0.016951	0.220286	0.606494	0.614979	0.0745459	0.146606	0.179112	0.122892	0.667261	0.0668028	0.00612083	0.040339	0.840328	0.584744	1	0.142903	0.551025	1	0.690372	0.876906	1	1	0.103339	0.689638	0.110979	1	0.211882	0.908464
-1.89	1	1	0.84845	0.232438	1	0.814398	0.0696739	0.0177467	0.601235	1	0.926899	1	0.442752	0.0865548	0.978752	0.971805	0.0122423	1	0.972077	0.195767	0.0879799	0.0172127	0.221995	0.60822	0.616632	0.075448	0.147858	0.180579	0.124209	0.668242	0.0676303	0.00622535	0.0408883	0.838969	0.586627	1	0.144129	0.55309	1	0.690575	0.875741	1	1	0.104268	0.689904	0.111968	1	0.213544	0.907625
-1.88	1	1	0.847049	0.23421	1	0.812864	0.0707714	0.0180191	0.603002	1	0.926218	1	0.445221	0.0878805	0.978543	0.971529	0.0125278	1	0.971805	0.197337	0.0894005	0.0174779	0.223713	0.609931	0.618271	0.0763587	0.149118	0.182057	0.125537	0.669204	0.0684658	0.00633151	0.0414438	0.837601	0.588497	1	0.145363	0.555146	1	0.690756	0.874566	1	1	0.105205	0.690149	0.112965	1	0.215216	0.906779
-1.87	1	1	0.845636	0.235991	1	0.811321	0.0718833	0.0182952	0.604755	1	0.925532	1	0.447692	0.0892226	0.978332	0.971252	0.0128193	1	0.971529	0.198916	0.0908372	0.0177467	0.225439	0.611628	0.619894	0.077278	0.150388	0.183543	0.126875	0.670146	0.0693095	0.00643933	0.0420055	0.836223	0.590355	1	0.146606	0.557192	1	0.690916	0.873381	1	1	0.106148	0.690372	0.113969	1	0.216897	0.905925
-1.86	1	1	0.844211	0.237782	1	0.809768	0.0730096	0.018575	0.606494	1	0.92484	1	0.450166	0.090581	0.978119	0.970971	0.0131167	1	0.971252	0.200504	0.0922899	0.0180191	0.227175	0.613311	0.621502	0.0782059	0.151666	0.185039	0.128223	0.671069	0.0701615	0.00654885	0.0425736	0.834835	0.592201	1	0.147858	0.559229	1	0.691055	0.872185	1	1	0.107099	0.690575	0.114981	1	0.218587	0.905065
-1.85	1	1	0.842775	0.239581	1	0.808205	0.0741505	0.0188585	0.60822	1	0.924142	1	0.452642	0.0919561	0.977904	0.970688	0.0134202	1	0.970971	0.202102	0.0937588	0.0182952	0.22892	0.614979	0.623095	0.0791425	0.152953	0.186543	0.129582	0.671972	0.0710217	0.00666007	0.0431479	0.833439	0.594034	1	0.149118	0.561256	1	0.691172	0.870979	1	1	0.108058	0.690756	0.116001	1	0.220286	0.904198
-1.84	1	1	0.841327	0.241389	1	0.806632	0.075306	0.0191457	0.609931	1	0.923438	1	0.455121	0.0933478	0.977687	0.970402	0.01373	1	0.970688	0.203709	0.0952439	0.018575	0.230675	0.616632	0.624673	0.0800879	0.154249	0.188058	0.130951	0.672856	0.0718901	0.00677303	0.0437287	0.832032	0.595854	1	0.150388	0.563273	1	0.691268	0.869762	1	1	0.109024	0.690916	0.117028	1	0.221995	0.903324
-1.83	1	1	0.839866	0.243206	1	0.805049	0.0764764	0.0194368	0.611628	1	0.922728	1	0.457602	0.0947562	0.977467	0.970113	0.0140461	1	0.970402	0.205325	0.0967451	0.0188585	0.232438	0.618271	0.626235	0.0810419	0.155553	0.189581	0.13233	0.67372	0.072767	0.00688774	0.0443159	0.830616	0.597661	1	0.151666	0.565279	1	0.691342	0.868535	1	1	0.109998	0.691055	0.118064	1	0.223713	0.902442
-1.82	1	1	0.838394	0.245032	1	0.803456	0.0776616	0.0197318	0.613311	1	0.922012	1	0.460085	0.0961814	0.977246	0.969822	0.0143685	1	0.970113	0.20695	0.0982626	0.0191457	0.23421	0.619894	0.627782	0.0820048	0.156867	0.191114	0.13372	0.674564	0.0736522	0.00700423	0.0449096	0.82919	0.599455	1	0.152953	0.567275	1	0.691396	0.867297	1	1	0.110979	0.691172	0.119107	1	0.225439	0.901554
-1.81	1	1	0.83691	0.246867	1	0.801853	0.0788618	0.0200306	0.614979	1	0.92129	1	0.46257	0.0976236	0.977023	0.969528	0.0146975	1	0.969822	0.208585	0.0997964	0.0194368	0.235991	0.621502	0.629312	0.0829766	0.158189	0.192655	0.13512	0.675388	0.0745459	0.00712253	0.0455098	0.827755	0.601235	1	0.154249	0.569261	1	0.691428	0.866049	1	1	0.111968	0.691268	0.120159	1	0.227175	0.900658
-1.8	1	1	0.835413	0.248711	1	0.80024	0.0800771	0.0203334	0.616632	1	0.920561	1	0.465057	0.0990828	0.976797	0.969231	0.0150331	1	0.969528	0.210229	0.101346	0.0197318	0.237782	0.623095	0.630827	0.0839572	0.159521	0.194207	0.136531	0.676192	0.075448	0.00724266	0.0461167	0.82631	0.603002	1	0.155553	0.571236	1	0.691438	0.86479	1	1	0.112965	0.691342	0.121218	1	0.22892	0.899754
-1.79	1	1	0.833904	0.250563	1	0.798617	0.0813076	0.0206402	0.618271	1	0.919827	1	0.467546	0.100559	0.976569	0.968932	0.0153754	1	0.969231	0.211882	0.102913	0.0200306	0.239581	0.624673	0.632325	0.0849468	0.160861	0.195767	0.137952	0.676976	0.0763587	0.00736464	0.0467301	0.824855	0.604755	1	0.156867	0.573199	1	0.691428	0.863519	1	1	0.113969	0.691396	0.122285	1	0.230675	0.898844
-1.78	1	1	0.832383	0.252424	1	0.796984	0.0825534	0.020951	0.619894	1	0.919087	1	0.470036	0.102052	0.976339	0.968629	0.0157246	1	0.968932	0.213544	0.104496	0.0203334	0.241389	0.626235	0.633808	0.0859454	0.162211	0.197337	0.139384	0.67774	0.077278	0.00748849	0.0473503	0.82339	0.606494	1	0.158189	0.575152	1	0.691396	0.862238	1	1	0.114981	0.691428	0.12336	1	0.232438	0.897926
-1.77	1	1	0.83085	0.254294	1	0.795341	0.0838145	0.0212658	0.621502	1	0.91834	1	0.472528	0.103563	0.976107	0.968324	0.0160807	1	0.968629	0.215216	0.106095	0.0206402	0.243206	0.627782	0.635274	0.0869531	0.163569	0.198916	0.140826	0.678484	0.0782059	0.00761425	0.0479772	0.821916	0.60822	1	0.159521	0.577094	1	0.691342	0.860946	1	1	0.116001	0.691438	0.124444	1	0.23421	0.897
-1.76	1	1	0.829304	0.256172	1	0.793688	0.0850912	0.0215848	0.623095	1	0.917587	1	0.475021	0.105091	0.975873	0.968016	0.0164438	1	0.968324	0.216897	0.10771	0.020951	0.245032	0.629312	0.636723	0.0879698	0.164936	0.200504	0.142279	0.679208	0.0791425	0.00774194	0.0486108	0.820432	0.609931	1	0.160861	0.579024	1	0.691268	0.859643	1	1	0.117028	0.691428	0.125535	1	0.235991	0.896068
-1.75	1	1	0.827745	0.25806	1	0.792025	0.0863834	0.0219078	0.624673	1	0.916827	1	0.477515	0.106637	0.975636	0.967705	0.0168141	1	0.968016	0.218587	0.109342	0.0212658	0.246867	0.630827	0.638156	0.0889956	0.166313	0.202102	0.143742	0.679911	0.0800879	0.00787158	0.0492513	0.818938	0.611628	1	0.162211	0.580942	1	0.691172	0.858328	1	1	0.118064	0.691396	0.126635	1	0.237782	0.895127
-1.74	1	1	0.826174	0.259955	1	0.790352	0.0876912	0.0222351	0.626235	1	0.916062	1	0.480011	0.108199	0.975398	0.967391	0.0171917	1	0.967705	0.220286	0.11099	0.0215848	0.248711	0.632325	0.639572	0.0900306	0.167698	0.203709	0.145215	0.680594	0.0810419	0.0080032	0.0498987	0.817434	0.613311	1	0.163569	0.582849	1	0.691055	0.857002	1	1	0.119107	0.691342	0.127742	1	0.239581	0.894179
-1.73	1	1	0.824591	0.26186	1	0.788669	0.0890148	0.0225666	0.627782	1	0.915289	1	0.482507	0.10978	0.975156	0.967074	0.0175766	1	0.967391	0.221995	0.112655	0.0219078	0.250563	0.633808	0.640971	0.0910748	0.169093	0.205325	0.1467	0.681257	0.0820048	0.00813682	0.0505531	0.815921	0.614979	1	0.164936	0.584744	1	0.690916	0.855665	1	1	0.120159	0.691268	0.128858	1	0.241389	0.893224
-1.72	1	1	0.822995	0.263772	1	0.786975	0.0903543	0.0229023	0.629312	1	0.914511	1	0.485004	0.111378	0.974913	0.966754	0.017969	1	0.967074	0.223713	0.114336	0.0222351	0.252424	0.635274	0.642354	0.0921282	0.170497	0.20695	0.148195	0.681899	0.0829766	0.00827247	0.0512144	0.814398	0.616632	1	0.166313	0.586627	1	0.690756	0.854317	1	1	0.121218	0.691172	0.129983	1	0.243206	0.89226
-1.71	1	1	0.821386	0.265694	1	0.785272	0.0917096	0.0232424	0.630827	1	0.913726	1	0.487503	0.112993	0.974667	0.966431	0.0183689	1	0.966754	0.225439	0.116034	0.0225666	0.254294	0.636723	0.643719	0.0931909	0.17191	0.208585	0.1497	0.682521	0.0839572	0.00841018	0.0518827	0.812864	0.618271	1	0.167698	0.588497	1	0.690575	0.852957	1	1	0.122285	0.691055	0.131115	1	0.245032	0.89129
-1.7	1	1	0.819764	0.267623	1	0.783558	0.093081	0.0235868	0.632325	1	0.912934	1	0.490001	0.114627	0.974419	0.966105	0.0187766	1	0.966431	0.227175	0.117747	0.0229023	0.256172	0.638156	0.645067	0.094263	0.173332	0.210229	0.151216	0.683122	0.0849468	0.00854997	0.0525581	0.811321	0.619894	1	0.169093	0.590355	1	0.690372	0.851586	1	1	0.12336	0.690916	0.132256	1	0.246867	0.890311
-1.69	1	1	0.818129	0.269561	1	0.781834	0.0944684	0.0239356	0.633808	1	0.912136	1	0.492501	0.116278	0.974169	0.965776	0.0191921	1	0.966105	0.22892	0.119478	0.0232424	0.25806	0.639572	0.646398	0.0953444	0.174763	0.211882	0.152743	0.683702	0.0859454	0.00869188	0.0532407	0.809768	0.621502	1	0.170497	0.592201	1	0.690149	0.850203	1	1	0.124444	0.690756	0.133405	1	0.248711	0.889325
-1.68	1	1	0.816481	0.271507	1	0.780101	0.095872	0.0242889	0.635274	1	0.911331	1	0.495	0.117947	0.973916	0.965444	0.0196156	1	0.965776	0.230675	0.121225	0.0235868	0.259955	0.640971	0.647711	0.0964353	0.176203	0.213544	0.154281	0.684262	0.0869531	0.00883592	0.0539305	0.808205	0.623095	1	0.17191	0.594034	1	0.689904	0.848808	1	1	0.125535	0.690575	0.134563	1	0.250563	0.88833
-1.67	1	1	0.814821	0.273462	1	0.778357	0.0972918	0.0246466	0.636723	1	0.91052	1	0.4975	0.119634	0.973661	0.965109	0.0200471	1	0.965444	0.232438	0.122988	0.0239356	0.26186	0.642354	0.649006	0.0975356	0.177653	0.215216	0.155829	0.684801	0.0879698	0.00898212	0.0546274	0.806632	0.624673	1	0.173332	0.595854	1	0.689638	0.847402	1	1	0.126635	0.690372	0.135729	1	0.252424	0.887328
-1.66	1	1	0.813147	0.275424	1	0.776603	0.0987279	0.0250089	0.638156	1	0.909702	1	0.5	0.121338	0.973403	0.96477	0.0204867	1	0.965109	0.23421	0.124767	0.0242889	0.263772	0.643719	0.650284	0.0986453	0.179112	0.216897	0.157388	0.685319	0.0889956	0.00913052	0.0553317	0.805049	0.626235	1	0.174763	0.597661	1	0.689351	0.845983	1	1	0.127742	0.690149	0.136903	1	0.254294	0.886318
-1.65	1	1	0.81146	0.277395	1	0.774838	0.10018	0.0253757	0.639572	1	0.908877	1	0.5025	0.123061	0.973143	0.964429	0.0209346	1	0.96477	0.235991	0.126563	0.0246466	0.265694	0.645067	0.651545	0.0997647	0.180579	0.218587	0.158957	0.685816	0.0900306	0.00928114	0.0560433	0.803456	0.627782	1	0.176203	0.599455	1	0.689042	0.844553	1	1	0.128858	0.689904	0.138086	1	0.256172	0.8853
-1.64	1	1	0.80976	0.279374	1	0.773064	0.101649	0.0257471	0.640971	1	0.908045	1	0.505	0.124802	0.97288	0.964084	0.0213909	1	0.964429	0.237782	0.128376	0.0250089	0.267623	0.646398	0.652787	0.100894	0.182057	0.220286	0.160537	0.686293	0.0910748	0.009434	0.0567623	0.801853	0.629312	1	0.177653	0.601235	1	0.688713	0.843111	1	1	0.129983	0.689638	0.139277	1	0.25806	0.884275
-1.63	1	1	0.808046	0.281361	1	0.77128	0.103135	0.0261232	0.642354	1	0.907207	1	0.507499	0.12656	0.972615	0.963736	0.0218557	1	0.964084	0.239581	0.130205	0.0253757	0.269561	0.647711	0.654011	0.102032	0.183543	0.221995	0.162128	0.686749	0.0921282	0.00958915	0.0574887	0.80024	0.630827	1	0.179112	0.603002	1	0.688362	0.841657	1	1	0.131115	0.689351	0.140477	1	0.259955	0.883241
-1.62	1	1	0.806319	0.283356	1	0.769485	0.104636	0.026504	0.643719	1	0.906362	1	0.509999	0.128337	0.972348	0.963385	0.0223291	1	0.963736	0.241389	0.13205	0.0257471	0.271507	0.649006	0.655217	0.10318	0.185039	0.223713	0.16373	0.687184	0.0931909	0.0097466	0.0582225	0.798617	0.632325	1	0.180579	0.604755	1	0.68799	0.84019	1	1	0.132256	0.689042	0.141686	1	0.26186	0.882199
-1.61	1	1	0.804579	0.285359	1	0.767681	0.106155	0.0268896	0.645067	1	0.90551	1	0.512497	0.130132	0.972077	0.963031	0.0228112	1	0.963385	0.243206	0.133911	0.0261232	0.273462	0.650284	0.656405	0.104338	0.186543	0.225439	0.165342	0.687597	0.094263	0.00990638	0.0589639	0.796984	0.633808	1	0.182057	0.606494	1	0.687597	0.838712	1	1	0.133405	0.688713	0.142903	1	0.263772	0.881148
-1.6	1	1	0.802826	0.287369	1	0.765866	0.10769	0.0272799	0.646398	1	0.904651	1	0.514996	0.131945	0.971805	0.962673	0.0233023	1	0.963031	0.245032	0.135789	0.026504	0.275424	0.651545	0.657575	0.105506	0.188058	0.227175	0.166965	0.68799	0.0953444	0.0100685	0.0597129	0.795341	0.635274	1	0.183543	0.60822	1	0.687184	0.837221	1	1	0.134563	0.688362	0.144129	1	0.265694	0.88009
-1.59	1	1	0.801059	0.289387	1	0.764042	0.109242	0.027675	0.647711	1	0.903784	1	0.517493	0.133776	0.971529	0.962312	0.0238022	1	0.962673	0.246867	0.137683	0.0268896	0.277395	0.652787	0.658726	0.106683	0.189581	0.22892	0.168599	0.688362	0.0964353	0.0102331	0.0604695	0.793688	0.636723	1	0.185039	0.609931	1	0.686749	0.835718	1	1	0.135729	0.68799	0.145363	1	0.267623	0.879024
-1.58	1	1	0.799278	0.291413	1	0.762207	0.110811	0.0280751	0.649006	1	0.902911	1	0.519989	0.135625	0.971252	0.961948	0.0243113	1	0.962312	0.248711	0.139593	0.0272799	0.279374	0.654011	0.659859	0.10787	0.191114	0.230675	0.170244	0.688713	0.0975356	0.0104	0.0612338	0.792025	0.638156	1	0.186543	0.611628	1	0.686293	0.834203	1	1	0.136903	0.687597	0.146606	1	0.269561	0.877949
-1.57	1	1	0.797483	0.293447	1	0.760362	0.112396	0.02848	0.650284	1	0.902031	1	0.522485	0.137492	0.970971	0.96158	0.0248296	1	0.961948	0.250563	0.141519	0.027675	0.281361	0.655217	0.660973	0.109067	0.192655	0.232438	0.171899	0.689042	0.0986453	0.0105694	0.0620058	0.790352	0.639572	1	0.188058	0.613311	1	0.685816	0.832675	1	1	0.138086	0.687184	0.147858	1	0.271507	0.876866
-1.56	1	1	0.795675	0.295488	1	0.758507	0.113998	0.0288899	0.651545	1	0.901144	1	0.524979	0.139377	0.970688	0.961209	0.0253572	1	0.96158	0.252424	0.143461	0.0280751	0.283356	0.656405	0.662068	0.110274	0.194207	0.23421	0.173565	0.689351	0.0997647	0.0107413	0.0627856	0.788669	0.640971	1	0.189581	0.614979	1	0.685319	0.831134	1	1	0.139277	0.686749	0.149118	1	0.273462	0.875775
-1.55	1	1	0.793854	0.297537	1	0.756642	0.115617	0.0293049	0.652787	1	0.90025	1	0.527472	0.141281	0.970402	0.960834	0.0258942	1	0.961209	0.254294	0.14542	0.02848	0.285359	0.657575	0.663145	0.11149	0.195767	0.235991	0.175242	0.689638	0.100894	0.0109157	0.0635732	0.786975	0.642354	1	0.191114	0.616632	1	0.684801	0.829581	1	1	0.140477	0.686293	0.150388	1	0.275424	0.874675
-1.54	1	1	0.792018	0.299593	1	0.754767	0.117253	0.0297249	0.654011	1	0.899348	1	0.529964	0.143202	0.970113	0.960456	0.0264409	1	0.960834	0.256172	0.147395	0.0288899	0.287369	0.658726	0.664202	0.112717	0.197337	0.237782	0.176929	0.689904	0.102032	0.0110927	0.0643687	0.785272	0.643719	1	0.192655	0.618271	1	0.684262	0.828015	1	1	0.141686	0.685816	0.151666	1	0.277395	0.873567
-1.53	1	1	0.790169	0.301657	1	0.752882	0.118906	0.03015	0.655217	1	0.898439	1	0.532454	0.145142	0.969822	0.960075	0.0269972	1	0.960456	0.25806	0.149385	0.0293049	0.289387	0.659859	0.665241	0.113954	0.198916	0.239581	0.178627	0.690149	0.10318	0.0112722	0.0651721	0.783558	0.645067	1	0.194207	0.619894	1	0.683702	0.826437	1	1	0.142903	0.685319	0.152953	1	0.279374	0.87245
-1.52	1	1	0.788305	0.303727	1	0.750988	0.120576	0.0305802	0.656405	1	0.897523	1	0.534943	0.147099	0.969528	0.95969	0.0275633	1	0.960075	0.259955	0.151392	0.0297249	0.291413	0.660973	0.666261	0.1152	0.200504	0.241389	0.180336	0.690372	0.104338	0.0114544	0.0659835	0.781834	0.646398	1	0.195767	0.621502	1	0.683122	0.824845	1	1	0.144129	0.684801	0.154249	1	0.281361	0.871325
-1.51	1	1	0.786428	0.305805	1	0.749083	0.122263	0.0310157	0.657575	1	0.8966	1	0.53743	0.149075	0.969231	0.959301	0.0281393	1	0.95969	0.26186	0.153414	0.03015	0.293447	0.662068	0.667261	0.116457	0.202102	0.243206	0.182056	0.690575	0.105506	0.0116391	0.0668028	0.780101	0.647711	1	0.197337	0.623095	1	0.682521	0.823241	1	1	0.145363	0.684262	0.155553	1	0.283356	0.870192
-1.5	1	1	0.784537	0.30789	1	0.747168	0.123967	0.0314564	0.658726	1	0.895669	1	0.539915	0.151069	0.968932	0.958909	0.0287254	1	0.959301	0.263772	0.155453	0.0305802	0.295488	0.663145	0.668242	0.117724	0.203709	0.245032	0.183786	0.690756	0.106683	0.0118266	0.0676303	0.778357	0.649006	1	0.198916	0.624673	1	0.681899	0.821624	1	1	0.146606	0.683702	0.156867	1	0.285359	0.86905
-1.49	1	1	0.782631	0.309982	1	0.745243	0.125687	0.0319024	0.659859	1	0.894731	1	0.542398	0.15308	0.968629	0.958513	0.0293216	1	0.958909	0.265694	0.157507	0.0310157	0.297537	0.664202	0.669204	0.119001	0.205325	0.246867	0.185528	0.690916	0.10787	0.0120167	0.0684658	0.776603	0.650284	1	0.200504	0.626235	1	0.681257	0.819994	1	1	0.147858	0.683122	0.158189	1	0.287369	0.867899
-1.48	1	1	0.780712	0.312081	1	0.743308	0.127425	0.0323537	0.660973	1	0.893785	1	0.544879	0.15511	0.968324	0.958113	0.0299282	1	0.958513	0.267623	0.159577	0.0314564	0.299593	0.665241	0.670146	0.120287	0.20695	0.248711	0.187279	0.691055	0.109067	0.0122096	0.0693095	0.774838	0.651545	1	0.202102	0.627782	1	0.680594	0.81835	1	1	0.149118	0.682521	0.159521	1	0.289387	0.866739
-1.47	1	1	0.778778	0.314187	1	0.741363	0.12918	0.0328104	0.662068	1	0.892832	1	0.547358	0.157158	0.968016	0.95771	0.0305451	1	0.958113	0.269561	0.161663	0.0319024	0.301657	0.666261	0.671069	0.121585	0.208585	0.250563	0.189042	0.691172	0.110274	0.0124052	0.0701615	0.773064	0.652787	1	0.203709	0.629312	1	0.679911	0.816694	1	1	0.150388	0.681899	0.160861	1	0.291413	0.865571
-1.46	1	1	0.776831	0.3163	1	0.739409	0.130951	0.0332725	0.663145	1	0.891871	1	0.549834	0.159223	0.967705	0.957303	0.0311726	1	0.95771	0.271507	0.163764	0.0323537	0.303727	0.667261	0.671972	0.122892	0.210229	0.252424	0.190815	0.691268	0.11149	0.0126037	0.0710217	0.77128	0.654011	1	0.205325	0.630827	1	0.679208	0.815024	1	1	0.151666	0.681257	0.162211	1	0.293447	0.864395
-1.45	1	1	0.774868	0.318419	1	0.737444	0.13274	0.0337401	0.664202	1	0.890903	1	0.552308	0.161306	0.967391	0.956893	0.0318107	1	0.957303	0.273462	0.165881	0.0328104	0.305805	0.668242	0.672856	0.124209	0.211882	0.254294	0.192599	0.691342	0.112717	0.0128049	0.0718901	0.769485	0.655217	1	0.20695	0.632325	1	0.678484	0.813341	1	1	0.152953	0.680594	0.163569	1	0.295488	0.863209
-1.44	1	1	0.772892	0.320545	1	0.73547	0.134546	0.0342133	0.665241	1	0.889927	1	0.554779	0.163407	0.967074	0.956478	0.0324596	1	0.956893	0.275424	0.168013	0.0332725	0.30789	0.669204	0.67372	0.125537	0.213544	0.256172	0.194394	0.691396	0.113954	0.0130091	0.072767	0.767681	0.656405	1	0.208585	0.633808	1	0.67774	0.811645	1	1	0.154249	0.679911	0.164936	1	0.297537	0.862015
-1.43	1	1	0.770901	0.322677	1	0.733486	0.136368	0.034692	0.666261	1	0.888944	1	0.557248	0.165526	0.966754	0.95606	0.0331193	1	0.956478	0.277395	0.170161	0.0337401	0.309982	0.670146	0.674564	0.126875	0.215216	0.25806	0.196199	0.691428	0.1152	0.0132161	0.0736522	0.765866	0.657575	1	0.210229	0.635274	1	0.676976	0.809935	1	1	0.155553	0.679208	0.166313	1	0.299593	0.860811
-1.42	1	1	0.768896	0.324816	1	0.731492	0.138208	0.0351763	0.667261	1	0.887953	1	0.559714	0.167662	0.966431	0.955638	0.0337901	1	0.95606	0.279374	0.172324	0.0342133	0.312081	0.671069	0.675388	0.128223	0.216897	0.259955	0.198015	0.691438	0.116457	0.0134261	0.0745459	0.764042	0.658726	1	0.211882	0.636723	1	0.676192	0.808212	1	1	0.156867	0.678484	0.167698	1	0.301657	0.859599
-1.41	1	1	0.766877	0.326961	1	0.729489	0.140064	0.0356663	0.668242	1	0.886954	1	0.562177	0.169816	0.966105	0.955212	0.034472	1	0.955638	0.281361	0.174503	0.034692	0.314187	0.671972	0.676192	0.129582	0.218587	0.26186	0.199841	0.691428	0.117724	0.013639	0.075448	0.762207	0.659859	1	0.213544	0.638156	1	0.675388	0.806475	1	1	0.158189	0.67774	0.169093	1	0.303727	0.858378
-1.4	1	1	0.764843	0.329112	1	0.727475	0.141937	0.036162	0.669204	1	0.885948	1	0.564636	0.171987	0.965776	0.954783	0.0351651	1	0.955212	0.283356	0.176696	0.0351763	0.3163	0.672856	0.676976	0.130951	0.220286	0.263772	0.201678	0.691396	0.119001	0.0138549	0.0763587	0.760362	0.660973	1	0.215216	0.639572	1	0.674564	0.804725	1	1	0.159521	0.676976	0.170497	1	0.305805	0.857148
-1.39	1	1	0.762794	0.33127	1	0.725452	0.143827	0.0366634	0.670146	1	0.884933	1	0.567093	0.174176	0.965444	0.954349	0.0358697	1	0.954783	0.285359	0.178905	0.0356663	0.318419	0.67372	0.67774	0.13233	0.221995	0.265694	0.203526	0.691342	0.120287	0.0140739	0.077278	0.758507	0.662068	1	0.216897	0.640971	1	0.67372	0.802961	1	1	0.160861	0.676192	0.17191	1	0.30789	0.855909
-1.38	1	1	0.760731	0.333433	1	0.723419	0.145734	0.0371707	0.671069	1	0.883911	1	0.569546	0.176381	0.965109	0.953911	0.0365856	1	0.954349	0.287369	0.181128	0.036162	0.320545	0.674564	0.678484	0.13372	0.223713	0.267623	0.205384	0.691268	0.121585	0.0142959	0.0782059	0.756642	0.663145	1	0.218587	0.642354	1	0.672856	0.801183	1	1	0.162211	0.675388	0.173332	1	0.309982	0.854661
-1.37	1	1	0.758653	0.335603	1	0.721377	0.147658	0.0376838	0.671972	1	0.882881	1	0.571996	0.178604	0.96477	0.95347	0.0373132	1	0.953911	0.289387	0.183367	0.0366634	0.322677	0.675388	0.679208	0.13512	0.225439	0.269561	0.207253	0.691172	0.122892	0.0145211	0.0791425	0.754767	0.664202	1	0.220286	0.643719	1	0.671972	0.799391	1	1	0.163569	0.674564	0.174763	1	0.312081	0.853404
-1.36	1	1	0.756561	0.337778	1	0.719325	0.149598	0.0382029	0.672856	1	0.881843	1	0.574443	0.180845	0.964429	0.953024	0.0380525	1	0.95347	0.291413	0.18562	0.0371707	0.324816	0.676192	0.679911	0.136531	0.227175	0.271507	0.209132	0.691055	0.124209	0.0147493	0.0800879	0.752882	0.665241	1	0.221995	0.645067	1	0.671069	0.797586	1	1	0.164936	0.67372	0.176203	1	0.314187	0.852138
-1.35	1	1	0.754454	0.339959	1	0.717264	0.151555	0.0387279	0.67372	1	0.880797	1	0.576885	0.183102	0.964084	0.952574	0.0388037	1	0.953024	0.293447	0.187888	0.0376838	0.326961	0.676976	0.680594	0.137952	0.22892	0.273462	0.211022	0.690916	0.125537	0.0149808	0.0810419	0.750988	0.666261	1	0.223713	0.646398	1	0.670146	0.795767	1	1	0.166313	0.672856	0.177653	1	0.3163	0.850863
-1.34	1	1	0.752333	0.342145	1	0.715193	0.153528	0.0392589	0.674564	1	0.879743	1	0.579324	0.185376	0.963736	0.95212	0.0395667	1	0.952574	0.295488	0.190171	0.0382029	0.329112	0.67774	0.681257	0.139384	0.230675	0.275424	0.212922	0.690756	0.126875	0.0152154	0.0820048	0.749083	0.667261	1	0.225439	0.647711	1	0.669204	0.793934	1	1	0.167698	0.671972	0.179112	1	0.318419	0.849579
-1.33	1	1	0.750196	0.344338	1	0.713112	0.155518	0.0397959	0.675388	1	0.878681	1	0.581759	0.187666	0.963385	0.951662	0.0403419	1	0.95212	0.297537	0.192468	0.0387279	0.33127	0.678484	0.681899	0.140826	0.232438	0.277395	0.214833	0.690575	0.128223	0.0154534	0.0829766	0.747168	0.668242	1	0.227175	0.649006	1	0.668242	0.792086	1	1	0.169093	0.671069	0.180579	1	0.320545	0.848285
-1.32	1	1	0.748045	0.346535	1	0.711022	0.157525	0.040339	0.676192	1	0.877611	1	0.584191	0.189973	0.963031	0.9512	0.0411292	1	0.951662	0.299593	0.19478	0.0392589	0.333433	0.679208	0.682521	0.142279	0.23421	0.279374	0.216754	0.690372	0.129582	0.0156945	0.0839572	0.745243	0.669204	1	0.22892	0.650284	1	0.667261	0.790225	1	1	0.170497	0.670146	0.182057	1	0.322677	0.846982
-1.31	1	1	0.74588	0.348738	1	0.708923	0.159547	0.0408883	0.676976	1	0.876533	1	0.586618	0.192297	0.962673	0.950734	0.0419288	1	0.9512	0.301657	0.197106	0.0397959	0.335603	0.679911	0.683122	0.143742	0.235991	0.281361	0.218686	0.690149	0.130951	0.0159391	0.0849468	0.743308	0.670146	1	0.230675	0.651545	1	0.666261	0.788349	1	1	0.17191	0.669204	0.183543	1	0.324816	0.84567
-1.3	1	1	0.743699	0.350946	1	0.706814	0.161586	0.0414438	0.67774	1	0.875447	1	0.58904	0.194637	0.962312	0.950263	0.0427409	1	0.950734	0.303727	0.199446	0.040339	0.337778	0.680594	0.683702	0.145215	0.237782	0.283356	0.220628	0.689904	0.13233	0.0161869	0.0859454	0.741363	0.671069	1	0.232438	0.652787	1	0.665241	0.78646	1	1	0.173332	0.668242	0.185039	1	0.326961	0.844349
-1.29	1	1	0.741504	0.353159	1	0.704696	0.163642	0.0420055	0.678484	1	0.874352	1	0.591459	0.196993	0.961948	0.949789	0.0435654	1	0.950263	0.305805	0.201801	0.0408883	0.339959	0.681257	0.684262	0.1467	0.239581	0.285359	0.22258	0.689638	0.13372	0.0164382	0.0869531	0.739409	0.671972	1	0.23421	0.654011	1	0.664202	0.784556	1	1	0.174763	0.667261	0.186543	1	0.329112	0.843018
-1.28	1	1	0.739293	0.355377	1	0.702569	0.165713	0.0425736	0.679208	1	0.873249	1	0.593873	0.199365	0.96158	0.94931	0.0444026	1	0.949789	0.30789	0.204169	0.0414438	0.342145	0.681899	0.684801	0.148195	0.241389	0.287369	0.224543	0.689351	0.13512	0.0166929	0.0879698	0.737444	0.672856	1	0.235991	0.655217	1	0.663145	0.782638	1	1	0.176203	0.666261	0.188058	1	0.33127	0.841678
-1.27	1	1	0.737068	0.3576	1	0.700432	0.1678	0.0431479	0.679911	1	0.872138	1	0.596283	0.201754	0.961209	0.948826	0.0452526	1	0.94931	0.309982	0.206552	0.0420055	0.344338	0.682521	0.685319	0.1497	0.243206	0.289387	0.226516	0.689042	0.136531	0.016951	0.0889956	0.73547	0.67372	1	0.237782	0.656405	1	0.662068	0.780705	1	1	0.177653	0.665241	0.189581	1	0.333433	0.840328
-1.26	1	1	0.734828	0.359827	1	0.698286	0.169903	0.0437287	0.680594	1	0.871019	1	0.598688	0.204157	0.960834	0.948339	0.0461154	1	0.948826	0.312081	0.208948	0.0425736	0.346535	0.683122	0.685816	0.151216	0.245032	0.291413	0.228499	0.688713	0.137952	0.0172127	0.0900306	0.733486	0.674564	1	0.239581	0.657575	1	0.660973	0.778758	1	1	0.179112	0.664202	0.191114	1	0.335603	0.838969
-1.25	1	1	0.732574	0.362059	1	0.696131	0.172021	0.0443159	0.681257	1	0.869892	1	0.601088	0.206577	0.960456	0.947846	0.0469912	1	0.948339	0.314187	0.211357	0.0431479	0.348738	0.683702	0.686293	0.152743	0.246867	0.293447	0.230492	0.688362	0.139384	0.0174779	0.0910748	0.731492	0.675388	1	0.241389	0.658726	1	0.659859	0.776797	1	1	0.180579	0.663145	0.192655	1	0.337778	0.837601
-1.24	1	1	0.730304	0.364296	1	0.693968	0.174156	0.0449096	0.681899	1	0.868756	1	0.603483	0.209011	0.960075	0.94735	0.04788	1	0.947846	0.3163	0.213781	0.0437287	0.350946	0.684262	0.686749	0.154281	0.248711	0.295488	0.232496	0.68799	0.140826	0.0177467	0.0921282	0.729489	0.676192	1	0.243206	0.659859	1	0.658726	0.774821	1	1	0.182057	0.662068	0.194207	1	0.339959	0.836223
-1.23	1	1	0.728019	0.366537	1	0.691795	0.176306	0.0455098	0.682521	1	0.867611	1	0.605874	0.211461	0.95969	0.946849	0.0487821	1	0.94735	0.318419	0.216217	0.0443159	0.353159	0.684801	0.687184	0.155829	0.250563	0.297537	0.234509	0.687597	0.142279	0.0180191	0.0931909	0.727475	0.676976	1	0.245032	0.660973	1	0.657575	0.772831	1	1	0.183543	0.660973	0.195767	1	0.342145	0.834835
-1.22	1	1	0.725719	0.368782	1	0.689613	0.178471	0.0461167	0.683122	1	0.866458	1	0.608259	0.213926	0.959301	0.946343	0.0496974	1	0.946849	0.320545	0.218667	0.0449096	0.355377	0.685319	0.687597	0.157388	0.252424	0.299593	0.236533	0.687184	0.143742	0.0182952	0.094263	0.725452	0.67774	1	0.246867	0.662068	1	0.656405	0.770826	1	1	0.185039	0.659859	0.197337	1	0.344338	0.833439
-1.21	1	1	0.723405	0.371032	1	0.687422	0.180651	0.0467301	0.683702	1	0.865297	1	0.610639	0.216405	0.958909	0.945833	0.0506261	1	0.946343	0.322677	0.221131	0.0455098	0.3576	0.685816	0.68799	0.158957	0.254294	0.301657	0.238567	0.686749	0.145215	0.018575	0.0953444	0.723419	0.678484	1	0.248711	0.663145	1	0.655217	0.768806	1	1	0.186543	0.658726	0.198916	1	0.346535	0.832032
-1.2	1	1	0.721075	0.373285	1	0.685222	0.182846	0.0473503	0.684262	1	0.864127	1	0.613014	0.218899	0.958513	0.945319	0.0515684	1	0.945833	0.324816	0.223607	0.0461167	0.359827	0.686293	0.688362	0.160537	0.256172	0.303727	0.240611	0.686293	0.1467	0.0188585	0.0964353	0.721377	0.679208	1	0.250563	0.664202	1	0.654011	0.766772	1	1	0.188058	0.657575	0.200504	1	0.348738	0.830616
-1.19	1	1	0.718731	0.375542	1	0.683014	0.185057	0.0479772	0.684801	1	0.862949	1	0.615384	0.221408	0.958113	0.944799	0.0525242	1	0.945319	0.326961	0.226096	0.0467301	0.362059	0.686749	0.688713	0.162128	0.25806	0.305805	0.242665	0.685816	0.148195	0.0191457	0.0975356	0.719325	0.679911	1	0.252424	0.665241	1	0.652787	0.764723	1	1	0.189581	0.656405	0.202102	1	0.350946	0.82919
-1.18	1	1	0.716371	0.377803	1	0.680796	0.187282	0.0486108	0.685319	1	0.861762	1	0.617748	0.22393	0.95771	0.944276	0.0534937	1	0.944799	0.329112	0.228598	0.0473503	0.364296	0.687184	0.689042	0.16373	0.259955	0.30789	0.244728	0.685319	0.1497	0.0194368	0.0986453	0.717264	0.680594	1	0.254294	0.666261	1	0.651545	0.76266	1	1	0.191114	0.655217	0.203709	1	0.353159	0.827755
-1.17	1	1	0.713997	0.380068	1	0.67857	0.189521	0.0492513	0.685816	1	0.860566	1	0.620106	0.226467	0.957303	0.943747	0.0544771	1	0.944276	0.33127	0.231112	0.0479772	0.366537	0.687597	0.689351	0.165342	0.26186	0.309982	0.246802	0.684801	0.151216	0.0197318	0.0997647	0.715193	0.681257	1	0.256172	0.667261	1	0.650284	0.760581	1	1	0.192655	0.654011	0.205325	1	0.355377	0.82631
-1.16	1	1	0.711608	0.382336	1	0.676336	0.191775	0.0498987	0.686293	1	0.859362	1	0.622459	0.229017	0.956893	0.943214	0.0554744	1	0.943747	0.333433	0.233639	0.0486108	0.368782	0.68799	0.689638	0.166965	0.263772	0.312081	0.248886	0.684262	0.152743	0.0200306	0.100894	0.713112	0.681899	1	0.25806	0.668242	1	0.649006	0.758488	1	1	0.194207	0.652787	0.20695	1	0.3576	0.824855
-1.15	1	1	0.709203	0.384607	1	0.674093	0.194043	0.0505531	0.686749	1	0.858149	1	0.624806	0.231581	0.956478	0.942676	0.0564856	1	0.943214	0.335603	0.236179	0.0492513	0.371032	0.688362	0.689904	0.168599	0.265694	0.314187	0.250979	0.683702	0.154281	0.0203334	0.102032	0.711022	0.682521	1	0.259955	0.669204	1	0.647711	0.75638	1	1	0.195767	0.651545	0.208585	1	0.359827	0.82339
-1.14	1	1	0.706784	0.386881	1	0.671841	0.196326	0.0512144	0.687184	1	0.856927	1	0.627148	0.234158	0.95606	0.942133	0.057511	1	0.942676	0.337778	0.23873	0.0498987	0.373285	0.688713	0.690149	0.170244	0.267623	0.3163	0.253082	0.683122	0.155829	0.0206402	0.10318	0.708923	0.683122	1	0.26186	0.670146	1	0.646398	0.754257	1	1	0.197337	0.650284	0.210229	1	0.362059	0.821916
-1.13	1	1	0.70435	0.389159	1	0.669581	0.198622	0.0518827	0.687597	1	0.855697	1	0.629483	0.236748	0.955638	0.941585	0.0585506	1	0.942133	0.339959	0.241294	0.0505531	0.375542	0.689042	0.690372	0.171899	0.269561	0.318419	0.255194	0.682521	0.157388	0.020951	0.104338	0.706814	0.683702	1	0.263772	0.671069	1	0.645067	0.752119	1	1	0.198916	0.649006	0.211882	1	0.364296	0.820432
-1.12	1	1	0.701901	0.391439	1	0.667313	0.200932	0.0525581	0.68799	1	0.854458	1	0.631812	0.239351	0.955212	0.941033	0.0596045	1	0.941585	0.342145	0.243869	0.0512144	0.377803	0.689351	0.690575	0.173565	0.271507	0.320545	0.257317	0.681899	0.158957	0.0212658	0.105506	0.704696	0.684262	1	0.265694	0.671972	1	0.643719	0.749967	1	1	0.200504	0.647711	0.213544	1	0.366537	0.818938
-1.11	1	1	0.699437	0.393723	1	0.665036	0.203255	0.0532407	0.688362	1	0.85321	1	0.634136	0.241966	0.954783	0.940476	0.0606728	1	0.941033	0.344338	0.246457	0.0518827	0.380068	0.689638	0.690756	0.175242	0.273462	0.322677	0.259449	0.681257	0.160537	0.0215848	0.106683	0.702569	0.684801	1	0.267623	0.672856	1	0.642354	0.747799	1	1	0.202102	0.646398	0.215216	1	0.368782	0.817434
-1.1	1	1	0.696958	0.396009	1	0.662751	0.205591	0.0539305	0.688713	1	0.851953	1	0.636453	0.244593	0.954349	0.939913	0.0617555	1	0.940476	0.346535	0.249056	0.0525581	0.382336	0.689904	0.690916	0.176929	0.275424	0.324816	0.26159	0.680594	0.162128	0.0219078	0.10787	0.700432	0.685319	1	0.269561	0.67372	1	0.640971	0.745616	1	1	0.203709	0.645067	0.216897	1	0.371032	0.815921
-1.09	1	1	0.694464	0.398297	1	0.660458	0.207941	0.0546274	0.689042	1	0.850687	1	0.638763	0.247232	0.953911	0.939346	0.0628528	1	0.939913	0.348738	0.251666	0.0532407	0.384607	0.690149	0.691055	0.178627	0.277395	0.326961	0.263741	0.679911	0.16373	0.0222351	0.109067	0.698286	0.685816	1	0.271507	0.674564	1	0.639572	0.743418	1	1	0.205325	0.643719	0.218587	1	0.373285	0.814398
-1.08	1	1	0.691955	0.400588	1	0.658157	0.210303	0.0553317	0.689351	1	0.849412	1	0.641067	0.249883	0.95347	0.938774	0.0639648	1	0.939346	0.350946	0.254288	0.0539305	0.386881	0.690372	0.691172	0.180336	0.279374	0.329112	0.265901	0.679208	0.165342	0.0225666	0.110274	0.696131	0.686293	1	0.273462	0.675388	1	0.638156	0.741206	1	1	0.20695	0.642354	0.220286	1	0.375542	0.812864
-1.07	1	1	0.689431	0.402881	1	0.655847	0.212678	0.0560433	0.689638	1	0.848129	1	0.643365	0.252546	0.953024	0.938197	0.0650915	1	0.938774	0.353159	0.256921	0.0546274	0.389159	0.690575	0.691268	0.182056	0.281361	0.33127	0.268071	0.678484	0.166965	0.0229023	0.11149	0.693968	0.686749	1	0.275424	0.676192	1	0.636723	0.738978	1	1	0.208585	0.640971	0.221995	1	0.377803	0.811321
-1.06	1	1	0.686893	0.405176	1	0.65353	0.215065	0.0567623	0.689904	1	0.846836	1	0.645656	0.255219	0.952574	0.937614	0.066233	1	0.938197	0.355377	0.259565	0.0553317	0.391439	0.690756	0.691342	0.183786	0.283356	0.333433	0.27025	0.67774	0.168599	0.0232424	0.112717	0.691795	0.687184	1	0.277395	0.676976	1	0.635274	0.736735	1	1	0.210229	0.639572	0.223713	1	0.380068	0.809768
-1.05	1	1	0.68434	0.407473	1	0.651205	0.217465	0.0574887	0.690149	1	0.845535	1	0.647941	0.257904	0.95212	0.937027	0.0673894	1	0.937614	0.3576	0.26222	0.0560433	0.393723	0.690916	0.691396	0.185528	0.285359	0.335603	0.272438	0.676976	0.170244	0.0235868	0.113954	0.689613	0.687597	1	0.279374	0.67774	1	0.633808	0.734477	1	1	0.211882	0.638156	0.225439	1	0.382336	0.808205
-1.04	1	1	0.681772	0.409771	1	0.648872	0.219876	0.0582225	0.690372	1	0.844224	1	0.650219	0.260598	0.951662	0.936434	0.0685609	1	0.937027	0.359827	0.264885	0.0567623	0.396009	0.691055	0.691428	0.187279	0.287369	0.337778	0.274635	0.676192	0.171899	0.0239356	0.1152	0.687422	0.68799	1	0.281361	0.678484	1	0.632325	0.732204	1	1	0.213544	0.636723	0.227175	1	0.384607	0.806632
-1.03	1	1	0.679189	0.412072	1	0.646532	0.222298	0.0589639	0.690575	1	0.842905	1	0.652489	0.263303	0.9512	0.935836	0.0697474	1	0.936434	0.362059	0.267561	0.0574887	0.398297	0.691172	0.691438	0.189042	0.289387	0.339959	0.276841	0.675388	0.173565	0.0242889	0.116457	0.685222	0.688362	1	0.283356	0.679208	1	0.630827	0.729915	1	1	0.215216	0.635274	0.22892	1	0.386881	0.805049
-1.02	1	1	0.676592	0.414374	1	0.644184	0.224732	0.0597129	0.690756	1	0.841576	1	0.654753	0.266018	0.950734	0.935233	0.070949	1	0.935836	0.364296	0.270248	0.0582225	0.400588	0.691268	0.691428	0.190815	0.291413	0.342145	0.279057	0.674564	0.175242	0.0246466	0.117724	0.683014	0.688713	1	0.285359	0.679911	1	0.629312	0.727612	1	1	0.216897	0.633808	0.230675	1	0.389159	0.803456
-1.01	1	1	0.67398	0.416677	1	0.641828	0.227178	0.0604695	0.690916	1	0.840238	1	0.65701	0.268743	0.950263	0.934625	0.0721659	1	0.935233	0.366537	0.272944	0.0589639	0.402881	0.691342	0.691396	0.192599	0.293447	0.344338	0.281281	0.67372	0.176929	0.0250089	0.119001	0.680796	0.689042	1	0.287369	0.680594	1	0.627782	0.725294	1	1	0.218587	0.632325	0.232438	1	0.391439	0.801853
-1	1	1	0.671353	0.418981	1	0.639465	0.229633	0.0612338	0.691055	1	0.838891	1	0.65926	0.271476	0.949789	0.934011	0.073398	1	0.934625	0.368782	0.275651	0.0597129	0.405176	0.691396	0.691342	0.194394	0.295488	0.346535	0.283514	0.672856	0.178627	0.0253757	0.120287	0.67857	0.689351	1	0.289387	0.681257	1	0.626235	0.72296	1	1	0.220286	0.630827	0.23421	1	0.393723	0.80024
-0.99	1	1	0.668712	0.421287	1	0.637095	0.2321	0.0620058	0.691172	1	0.837535	1	0.661503	0.274219	0.94931	0.933392	0.0746455	1	0.934011	0.371032	0.278368	0.0604695	0.407473	0.691428	0.691268	0.196199	0.297537	0.348738	0.285756	0.671972	0.180336	0.0257471	0.121585	0.676336	0.689638	1	0.291413	0.681899	1	0.624673	0.720611	1	1	0.221995	0.629312	0.235991	1	0.396009	0.798617
-0.98	1	1	0.666056	0.423593	1	0.634717	0.234576	0.0627856	0.691268	1	0.83617	1	0.663739	0.27697	0.948826	0.932768	0.0759085	1	0.933392	0.373285	0.281094	0.0612338	0.409771	0.691438	0.691172	0.198015	0.299593	0.350946	0.288007	0.671069	0.182056	0.0261232	0.122892	0.674093	0.689904	1	0.293447	0.682521	1	0.623095	0.718247	1	1	0.223713	0.627782	0.237782	1	0.398297	0.796984
-0.97	1	1	0.663386	0.4259	1	0.632332	0.237063	0.0635732	0.691342	1	0.834795	1	0.665967	0.27973	0.948339	0.932138	0.0771869	1	0.932768	0.375542	0.28383	0.0620058	0.412072	0.691428	0.691055	0.199841	0.301657	0.353159	0.290266	0.670146	0.183786	0.026504	0.124209	0.671841	0.690149	1	0.295488	0.683122	1	0.621502	0.715868	1	1	0.225439	0.626235	0.239581	1	0.400588	0.795341
-0.96	1	1	0.660702	0.428207	1	0.62994	0.239559	0.0643687	0.691396	1	0.833411	1	0.668188	0.282498	0.947846	0.931502	0.0784809	1	0.932138	0.377803	0.286575	0.0627856	0.414374	0.691396	0.690916	0.201678	0.303727	0.355377	0.292535	0.669204	0.185528	0.0268896	0.125537	0.669581	0.690372	1	0.297537	0.683702	1	0.619894	0.713474	1	1	0.227175	0.624673	0.241389	1	0.402881	0.793688
-0.95	1	1	0.658003	0.430515	1	0.627541	0.242065	0.0651721	0.691428	1	0.832018	1	0.670401	0.285273	0.94735	0.930862	0.0797906	1	0.931502	0.380068	0.289329	0.0635732	0.416677	0.691342	0.690756	0.203526	0.305805	0.3576	0.294811	0.668242	0.187279	0.0272799	0.126875	0.667313	0.690575	1	0.299593	0.684262	1	0.618271	0.711064	1	1	0.22892	0.623095	0.243206	1	0.405176	0.792025
-0.94	1	1	0.655289	0.432823	1	0.625135	0.244579	0.0659835	0.691438	1	0.830616	1	0.672607	0.288055	0.946849	0.930215	0.0811159	1	0.930862	0.382336	0.292093	0.0643687	0.418981	0.691268	0.690575	0.205384	0.30789	0.359827	0.297096	0.667261	0.189042	0.027675	0.128223	0.665036	0.690756	1	0.301657	0.684801	1	0.616632	0.708639	1	1	0.230675	0.621502	0.245032	1	0.407473	0.790352
-0.93	1	1	0.652562	0.435131	1	0.622722	0.247102	0.0668028	0.691428	1	0.829205	1	0.674805	0.290844	0.946343	0.929563	0.082457	1	0.930215	0.384607	0.294865	0.0651721	0.421287	0.691172	0.690372	0.207253	0.309982	0.362059	0.29939	0.666261	0.190815	0.0280751	0.129582	0.662751	0.690916	1	0.303727	0.685319	1	0.614979	0.7062	1	1	0.232438	0.619894	0.246867	1	0.409771	0.788669
-0.92	1	1	0.64982	0.437439	1	0.620302	0.249634	0.0676303	0.691396	1	0.827784	1	0.676996	0.29364	0.945833	0.928906	0.0838139	1	0.929563	0.386881	0.297646	0.0659835	0.423593	0.691055	0.690149	0.209132	0.312081	0.364296	0.301691	0.665241	0.192599	0.02848	0.130951	0.660458	0.691055	1	0.305805	0.685816	1	0.613311	0.703745	1	1	0.23421	0.618271	0.248711	1	0.412072	0.786975
-0.91	1	1	0.647064	0.439747	1	0.617876	0.252174	0.0684658	0.691342	1	0.826353	1	0.679179	0.296442	0.945319	0.928242	0.0851866	1	0.928906	0.389159	0.300435	0.0668028	0.4259	0.690916	0.689904	0.211022	0.314187	0.366537	0.304001	0.664202	0.194394	0.0288899	0.13233	0.658157	0.691172	1	0.30789	0.686293	1	0.611628	0.701275	1	1	0.235991	0.616632	0.250563	1	0.414374	0.785272
-0.9	1	1	0.644294	0.442054	1	0.615443	0.254721	0.0693095	0.691268	1	0.824914	1	0.681354	0.299249	0.944799	0.927574	0.0865753	1	0.928242	0.391439	0.303233	0.0676303	0.428207	0.690756	0.689638	0.212922	0.3163	0.368782	0.306319	0.663145	0.196199	0.0293049	0.13372	0.655847	0.691268	1	0.309982	0.686749	1	0.609931	0.69879	1	1	0.237782	0.614979	0.252424	1	0.416677	0.783558
-0.89	1	1	0.641511	0.444361	1	0.613004	0.257276	0.0701615	0.691172	1	0.823465	1	0.683521	0.302062	0.944276	0.926899	0.0879799	1	0.927574	0.393723	0.306039	0.0684658	0.430515	0.690575	0.689351	0.214833	0.318419	0.371032	0.308645	0.662068	0.198015	0.0297249	0.13512	0.65353	0.691342	1	0.312081	0.687184	1	0.60822	0.696289	1	1	0.239581	0.613311	0.254294	1	0.418981	0.781834
-0.88	1	1	0.638713	0.446667	1	0.610558	0.259837	0.0710217	0.691055	1	0.822006	1	0.68568	0.30488	0.943747	0.926218	0.0894005	1	0.926899	0.396009	0.308853	0.0693095	0.432823	0.690372	0.689042	0.216754	0.320545	0.373285	0.310979	0.660973	0.199841	0.03015	0.136531	0.651205	0.691396	1	0.314187	0.687597	1	0.606494	0.693774	1	1	0.241389	0.611628	0.256172	1	0.421287	0.780101
-0.87	1	1	0.635901	0.448972	1	0.608106	0.262406	0.0718901	0.690916	1	0.820538	1	0.687831	0.307703	0.943214	0.925532	0.0908372	1	0.926218	0.398297	0.311675	0.0701615	0.435131	0.690149	0.688713	0.218686	0.322677	0.375542	0.313321	0.659859	0.201678	0.0305802	0.137952	0.648872	0.691428	1	0.3163	0.68799	1	0.604755	0.691244	1	1	0.243206	0.609931	0.25806	1	0.423593	0.778357
-0.86	1	1	0.633076	0.451276	1	0.605648	0.26498	0.072767	0.690756	1	0.819061	1	0.689974	0.31053	0.942676	0.92484	0.0922899	1	0.925532	0.400588	0.314504	0.0710217	0.437439	0.689904	0.688362	0.220628	0.324816	0.377803	0.315671	0.658726	0.203526	0.0310157	0.139384	0.646532	0.691438	1	0.318419	0.688362	1	0.603002	0.688698	1	1	0.245032	0.60822	0.259955	1	0.4259	0.776603
-0.85	1	1	0.630237	0.453579	1	0.603184	0.267561	0.0736522	0.690575	1	0.817574	1	0.69211	0.31336	0.942133	0.924142	0.0937588	1	0.92484	0.402881	0.31734	0.0718901	0.439747	0.689638	0.68799	0.22258	0.326961	0.380068	0.318028	0.657575	0.205384	0.0314564	0.140826	0.644184	0.691428	1	0.320545	0.688713	1	0.601235	0.686138	1	1	0.246867	0.606494	0.26186	1	0.428207	0.774838
-0.84	1	1	0.627385	0.455881	1	0.600713	0.270147	0.0745459	0.690372	1	0.816078	1	0.694236	0.316195	0.941585	0.923438	0.0952439	1	0.924142	0.405176	0.320184	0.072767	0.442054	0.689351	0.687597	0.224543	0.329112	0.382336	0.320393	0.656405	0.207253	0.0319024	0.142279	0.641828	0.691396	1	0.322677	0.689042	1	0.599455	0.683563	1	1	0.248711	0.604755	0.263772	1	0.430515	0.773064
-0.83	1	1	0.624519	0.45818	1	0.598237	0.272739	0.075448	0.690149	1	0.814573	1	0.696355	0.319032	0.941033	0.922728	0.0967451	1	0.923438	0.407473	0.323035	0.0736522	0.444361	0.689042	0.687184	0.226516	0.33127	0.384607	0.322766	0.655217	0.209132	0.0323537	0.143742	0.639465	0.691342	1	0.324816	0.689351	1	0.597661	0.680973	1	1	0.250563	0.603002	0.265694	1	0.432823	0.77128
-0.82	1	1	0.62164	0.460479	1	0.595756	0.275335	0.0763587	0.689904	1	0.813057	1	0.698465	0.321872	0.940476	0.922012	0.0982626	1	0.922728	0.409771	0.325893	0.0745459	0.446667	0.688713	0.686749	0.228499	0.333433	0.386881	0.325145	0.654011	0.211022	0.0328104	0.145215	0.637095	0.691268	1	0.326961	0.689638	1	0.595854	0.678368	1	1	0.252424	0.601235	0.267623	1	0.435131	0.769485
-0.81	1	1	0.618747	0.462775	1	0.593268	0.277936	0.077278	0.689638	1	0.811533	1	0.700567	0.324714	0.939913	0.92129	0.0997964	1	0.922012	0.412072	0.328757	0.075448	0.448972	0.688362	0.686293	0.230492	0.335603	0.389159	0.327533	0.652787	0.212922	0.0332725	0.1467	0.634717	0.691172	1	0.329112	0.689904	1	0.594034	0.675748	1	1	0.254294	0.599455	0.269561	1	0.437439	0.767681
-0.8	1	1	0.615842	0.465069	1	0.590775	0.280541	0.0782059	0.689351	1	0.809998	1	0.702661	0.327558	0.939346	0.920561	0.101346	1	0.92129	0.414374	0.331628	0.0763587	0.451276	0.68799	0.685816	0.232496	0.337778	0.391439	0.329927	0.651545	0.214833	0.0337401	0.148195	0.632332	0.691055	1	0.33127	0.690149	1	0.592201	0.673113	1	1	0.256172	0.597661	0.271507	1	0.439747	0.765866
-0.79	1	1	0.612923	0.46736	1	0.588277	0.283149	0.0791425	0.689042	1	0.808455	1	0.704746	0.330404	0.938774	0.919827	0.102913	1	0.920561	0.416677	0.334505	0.077278	0.453579	0.687597	0.685319	0.234509	0.339959	0.393723	0.332329	0.650284	0.216754	0.0342133	0.1497	0.62994	0.690916	1	0.333433	0.690372	1	0.590355	0.670464	1	1	0.25806	0.595854	0.273462	1	0.442054	0.764042
-0.78	1	1	0.609991	0.46965	1	0.585773	0.285761	0.0800879	0.688713	1	0.806901	1	0.706822	0.33325	0.938197	0.919087	0.104496	1	0.919827	0.418981	0.337388	0.0782059	0.455881	0.687184	0.684801	0.236533	0.342145	0.396009	0.334737	0.649006	0.218686	0.034692	0.151216	0.627541	0.690756	1	0.335603	0.690575	1	0.588497	0.6678	1	1	0.259955	0.594034	0.275424	1	0.444361	0.762207
-0.77	1	1	0.607047	0.471936	1	0.583264	0.288376	0.0810419	0.688362	1	0.805338	1	0.70889	0.336097	0.937614	0.91834	0.106095	1	0.919087	0.421287	0.340278	0.0791425	0.45818	0.686749	0.684262	0.238567	0.344338	0.398297	0.337153	0.647711	0.220628	0.0351763	0.152743	0.625135	0.690575	1	0.337778	0.690756	1	0.586627	0.665121	1	1	0.26186	0.592201	0.277395	1	0.446667	0.760362
-0.76	1	1	0.60409	0.47422	1	0.58075	0.290993	0.0820048	0.68799	1	0.803766	1	0.71095	0.338945	0.937027	0.917587	0.10771	1	0.91834	0.423593	0.343172	0.0800879	0.460479	0.686293	0.683702	0.240611	0.346535	0.400588	0.339575	0.646398	0.22258	0.0356663	0.154281	0.622722	0.690372	1	0.339959	0.690916	1	0.584744	0.662428	1	1	0.263772	0.590355	0.279374	1	0.448972	0.758507
-0.75	1	1	0.60112	0.476501	1	0.578231	0.293612	0.0829766	0.687597	1	0.802184	1	0.713	0.341792	0.936434	0.916827	0.109342	1	0.917587	0.4259	0.346073	0.0810419	0.462775	0.685816	0.683122	0.242665	0.348738	0.402881	0.342004	0.645067	0.224543	0.036162	0.155829	0.620302	0.690149	1	0.342145	0.691055	1	0.582849	0.65972	1	1	0.265694	0.588497	0.281361	1	0.451276	0.756642
-0.74	1	1	0.598138	0.478779	1	0.575707	0.296233	0.0839572	0.687184	1	0.800592	1	0.715042	0.344638	0.935836	0.916062	0.11099	1	0.916827	0.428207	0.348979	0.0820048	0.465069	0.685319	0.682521	0.244728	0.350946	0.405176	0.34444	0.643719	0.226516	0.0366634	0.157388	0.617876	0.689904	1	0.344338	0.691172	1	0.580942	0.656998	1	1	0.267623	0.586627	0.283356	1	0.453579	0.754767
-0.73	1	1	0.595144	0.481054	1	0.573179	0.298855	0.0849468	0.686749	1	0.798991	1	0.717075	0.347483	0.935233	0.915289	0.112655	1	0.916062	0.430515	0.35189	0.0829766	0.46736	0.684801	0.681899	0.246802	0.353159	0.407473	0.346882	0.642354	0.228499	0.0371707	0.158957	0.615443	0.689638	1	0.346535	0.691268	1	0.579024	0.654261	1	1	0.269561	0.584744	0.285359	1	0.455881	0.752882
-0.72	1	1	0.592137	0.483325	1	0.570646	0.301478	0.0859454	0.686293	1	0.79738	1	0.7191	0.350327	0.934625	0.914511	0.114336	1	0.915289	0.432823	0.354805	0.0839572	0.46965	0.684262	0.681257	0.248886	0.355377	0.409771	0.349331	0.640971	0.230492	0.0376838	0.160537	0.613004	0.689351	1	0.348738	0.691342	1	0.577094	0.65151	1	1	0.271507	0.582849	0.287369	1	0.45818	0.750988
-0.71	1	1	0.589119	0.485592	1	0.568108	0.304102	0.0869531	0.685816	1	0.79576	1	0.721115	0.353169	0.934011	0.913726	0.116034	1	0.914511	0.435131	0.357726	0.0849468	0.471936	0.683702	0.680594	0.250979	0.3576	0.412072	0.351786	0.639572	0.232496	0.0382029	0.162128	0.610558	0.689042	1	0.350946	0.691396	1	0.575152	0.648745	1	1	0.273462	0.580942	0.289387	1	0.460479	0.749083
-0.7	1	1	0.586088	0.487856	1	0.565565	0.306725	0.0879698	0.685319	1	0.79413	1	0.723122	0.356008	0.933392	0.912934	0.117747	1	0.913726	0.437439	0.360651	0.0859454	0.47422	0.683122	0.679911	0.253082	0.359827	0.414374	0.354247	0.638156	0.234509	0.0387279	0.16373	0.608106	0.688713	1	0.353159	0.691428	1	0.573199	0.645965	1	1	0.275424	0.579024	0.291413	1	0.462775	0.747168
-0.69	1	1	0.583046	0.490115	1	0.563019	0.309348	0.0889956	0.684801	1	0.79249	1	0.725119	0.358845	0.932768	0.912136	0.119478	1	0.912934	0.439747	0.363581	0.0869531	0.476501	0.682521	0.679208	0.255194	0.362059	0.416677	0.356715	0.636723	0.236533	0.0392589	0.165342	0.605648	0.688362	1	0.355377	0.691438	1	0.571236	0.643172	1	1	0.277395	0.577094	0.293447	1	0.465069	0.745243
-0.68	1	1	0.579992	0.49237	1	0.560468	0.31197	0.0900306	0.684262	1	0.790841	1	0.727108	0.361678	0.932138	0.911331	0.121225	1	0.912136	0.442054	0.366515	0.0879698	0.478779	0.681899	0.678484	0.257317	0.364296	0.418981	0.359188	0.635274	0.238567	0.0397959	0.166965	0.603184	0.68799	1	0.3576	0.691428	1	0.569261	0.640364	1	1	0.279374	0.575152	0.295488	1	0.46736	0.743308
-0.67	1	1	0.576926	0.494621	1	0.557913	0.314591	0.0910748	0.683702	1	0.789182	1	0.729088	0.364508	0.931502	0.91052	0.122988	1	0.911331	0.444361	0.369453	0.0889956	0.481054	0.681257	0.67774	0.259449	0.366537	0.421287	0.361667	0.633808	0.240611	0.040339	0.168599	0.600713	0.687597	1	0.359827	0.691396	1	0.567275	0.637543	1	1	0.281361	0.573199	0.297537	1	0.46965	0.741363
-0.66	1	1	0.57385	0.496868	1	0.555355	0.31721	0.0921282	0.683122	1	0.787513	1	0.731059	0.367333	0.930862	0.909702	0.124767	1	0.91052	0.446667	0.372394	0.0900306	0.483325	0.680594	0.676976	0.26159	0.368782	0.423593	0.364152	0.632325	0.242665	0.0408883	0.170244	0.598237	0.687184	1	0.362059	0.691342	1	0.565279	0.634708	1	1	0.283356	0.571236	0.299593	1	0.471936	0.739409
-0.65	1	1	0.570762	0.499109	1	0.552792	0.319827	0.0931909	0.682521	1	0.785835	1	0.73302	0.370154	0.930215	0.908877	0.126563	1	0.909702	0.448972	0.375339	0.0910748	0.485592	0.679911	0.676192	0.263741	0.371032	0.4259	0.366643	0.630827	0.244728	0.0414438	0.171899	0.595756	0.686749	1	0.364296	0.691268	1	0.563273	0.631859	1	1	0.285359	0.569261	0.301657	1	0.47422	0.737444
-0.64	1	1	0.567663	0.501346	1	0.550226	0.322441	0.094263	0.681899	1	0.784147	1	0.734973	0.37297	0.929563	0.908045	0.128376	1	0.908877	0.451276	0.378288	0.0921282	0.487856	0.679208	0.675388	0.265901	0.373285	0.428207	0.369139	0.629312	0.246802	0.0420055	0.173565	0.593268	0.686293	1	0.366537	0.691172	1	0.561256	0.628996	1	1	0.287369	0.567275	0.303727	1	0.476501	0.73547
-0.63	1	1	0.564553	0.503578	1	0.547656	0.325052	0.0953444	0.681257	1	0.78245	1	0.736916	0.37578	0.928906	0.907207	0.130205	1	0.908045	0.453579	0.38124	0.0931909	0.490115	0.678484	0.674564	0.268071	0.375542	0.430515	0.371641	0.627782	0.248886	0.0425736	0.175242	0.590775	0.685816	1	0.368782	0.691055	1	0.559229	0.62612	1	1	0.289387	0.565279	0.305805	1	0.478779	0.733486
-0.62	1	1	0.561433	0.505804	1	0.545083	0.32766	0.0964353	0.680594	1	0.780743	1	0.73885	0.378584	0.928242	0.906362	0.13205	1	0.907207	0.455881	0.384195	0.094263	0.49237	0.67774	0.67372	0.27025	0.377803	0.432823	0.374148	0.626235	0.250979	0.0431479	0.176929	0.588277	0.685319	1	0.371032	0.690916	1	0.557192	0.62323	1	1	0.291413	0.563273	0.30789	1	0.481054	0.731492
-0.61	1	1	0.558302	0.508025	1	0.542506	0.330264	0.0975356	0.679911	1	0.779026	1	0.740775	0.381382	0.927574	0.90551	0.133911	1	0.906362	0.45818	0.387153	0.0953444	0.494621	0.676976	0.672856	0.272438	0.380068	0.435131	0.37666	0.624673	0.253082	0.0437287	0.178627	0.585773	0.684801	1	0.373285	0.690756	1	0.555146	0.620327	1	1	0.293447	0.561256	0.309982	1	0.483325	0.729489
-0.6	1	1	0.555161	0.51024	1	0.539926	0.332863	0.0986453	0.679208	1	0.7773	1	0.742691	0.384173	0.926899	0.904651	0.135789	1	0.90551	0.460479	0.390113	0.0964353	0.496868	0.676192	0.671972	0.274635	0.382336	0.437439	0.379178	0.623095	0.255194	0.0443159	0.180336	0.583264	0.684262	1	0.375542	0.690575	1	0.55309	0.61741	1	1	0.295488	0.559229	0.312081	1	0.485592	0.727475
-0.59	1	1	0.55201	0.51245	1	0.537344	0.335457	0.0997647	0.678484	1	0.775564	1	0.744597	0.386957	0.926218	0.903784	0.137683	1	0.904651	0.462775	0.393076	0.0975356	0.499109	0.675388	0.671069	0.276841	0.384607	0.439747	0.3817	0.621502	0.257317	0.0449096	0.182056	0.58075	0.683702	1	0.377803	0.690372	1	0.551025	0.614481	1	1	0.297537	0.557192	0.314187	1	0.487856	0.725452
-0.58	1	1	0.548849	0.514653	1	0.534758	0.338046	0.100894	0.67774	1	0.773819	1	0.746494	0.389733	0.925532	0.902911	0.139593	1	0.903784	0.465069	0.396041	0.0986453	0.501346	0.674564	0.670146	0.279057	0.386881	0.442054	0.384227	0.619894	0.259449	0.0455098	0.183786	0.578231	0.683122	1	0.380068	0.690149	1	0.54895	0.611539	1	1	0.299593	0.555146	0.3163	1	0.490115	0.723419
-0.57	1	1	0.545678	0.516851	1	0.532169	0.34063	0.102032	0.676976	1	0.772064	1	0.748382	0.392501	0.92484	0.902031	0.141519	1	0.902911	0.46736	0.399008	0.0997647	0.503578	0.67372	0.669204	0.281281	0.389159	0.444361	0.386759	0.618271	0.26159	0.0461167	0.185528	0.575707	0.682521	1	0.382336	0.689904	1	0.546867	0.608583	1	1	0.301657	0.55309	0.318419	1	0.49237	0.721377
-0.56	1	1	0.542497	0.519042	1	0.529578	0.343207	0.10318	0.676192	1	0.770299	1	0.75026	0.395261	0.924142	0.901144	0.143461	1	0.902031	0.46965	0.401978	0.100894	0.505804	0.672856	0.668242	0.283514	0.391439	0.446667	0.389295	0.616632	0.263741	0.0467301	0.187279	0.573179	0.681899	1	0.384607	0.689638	1	0.544774	0.605615	1	1	0.303727	0.551025	0.320545	1	0.494621	0.719325
-0.55	1	1	0.539307	0.521226	1	0.526984	0.345777	0.104338	0.675388	1	0.768525	1	0.752129	0.398011	0.923438	0.90025	0.14542	1	0.901144	0.471936	0.404948	0.102032	0.508025	0.671972	0.667261	0.285756	0.393723	0.448972	0.391836	0.614979	0.265901	0.0473503	0.189042	0.570646	0.681257	1	0.386881	0.689351	1	0.542673	0.602635	1	1	0.305805	0.54895	0.322677	1	0.496868	0.717264
-0.54	1	1	0.536109	0.523404	1	0.524388	0.34834	0.105506	0.674564	1	0.766741	1	0.753989	0.400752	0.922728	0.899348	0.147395	1	0.90025	0.47422	0.407921	0.10318	0.51024	0.671069	0.666261	0.288007	0.396009	0.451276	0.394382	0.613311	0.268071	0.0479772	0.190815	0.568108	0.680594	1	0.389159	0.689042	1	0.540564	0.599641	1	1	0.30789	0.546867	0.324816	1	0.499109	0.715193
-0.53	1	1	0.532901	0.525575	1	0.521789	0.350895	0.106683	0.67372	1	0.764948	1	0.755839	0.403483	0.922012	0.898439	0.149385	1	0.899348	0.476501	0.410894	0.104338	0.51245	0.670146	0.665241	0.290266	0.398297	0.453579	0.396931	0.611628	0.27025	0.0486108	0.192599	0.565565	0.679911	1	0.391439	0.688713	1	0.538446	0.596636	1	1	0.309982	0.544774	0.326961	1	0.501346	0.713112
-0.52	1	1	0.529684	0.527739	1	0.519188	0.353443	0.10787	0.672856	1	0.763145	1	0.75768	0.406203	0.92129	0.897523	0.151392	1	0.898439	0.478779	0.413869	0.105506	0.514653	0.669204	0.664202	0.292535	0.400588	0.455881	0.399485	0.609931	0.272438	0.0492513	0.194394	0.563019	0.679208	1	0.393723	0.688362	1	0.53632	0.593618	1	1	0.312081	0.542673	0.329112	1	0.503578	0.711022
-0.51	1	1	0.526459	0.529896	1	0.516585	0.355982	0.109067	0.671972	1	0.761333	1	0.759511	0.408913	0.920561	0.8966	0.153414	1	0.897523	0.481054	0.416845	0.106683	0.516851	0.668242	0.663145	0.294811	0.402881	0.45818	0.402043	0.60822	0.274635	0.0498987	0.196199	0.560468	0.678484	1	0.396009	0.68799	1	0.534186	0.590588	1	1	0.314187	0.540564	0.33127	1	0.505804	0.708923
-0.5	1	1	0.523225	0.532045	1	0.51398	0.358512	0.110274	0.671069	1	0.759511	1	0.761333	0.411611	0.919827	0.895669	0.155453	1	0.8966	0.483325	0.419821	0.10787	0.519042	0.667261	0.662068	0.297096	0.405176	0.460479	0.404605	0.606494	0.276841	0.0505531	0.198015	0.557913	0.67774	1	0.398297	0.687597	1	0.532045	0.587547	1	1	0.3163	0.538446	0.333433	1	0.508025	0.706814
-0.49	1	1	0.519983	0.534186	1	0.511374	0.361032	0.11149	0.670146	1	0.75768	1	0.763145	0.414298	0.919087	0.894731	0.157507	1	0.895669	0.485592	0.422798	0.109067	0.521226	0.666261	0.660973	0.29939	0.407473	0.462775	0.40717	0.604755	0.279057	0.0512144	0.199841	0.555355	0.676976	1	0.400588	0.687184	1	0.529896	0.584493	1	1	0.318419	0.53632	0.335603	1	0.51024	0.704696
-0.48	1	1	0.516734	0.53632	1	0.508765	0.363543	0.112717	0.669204	1	0.755839	1	0.764948	0.416972	0.91834	0.893785	0.159577	1	0.894731	0.487856	0.425776	0.110274	0.523404	0.665241	0.659859	0.301691	0.409771	0.465069	0.409739	0.603002	0.281281	0.0518827	0.201678	0.552792	0.676192	1	0.402881	0.686749	1	0.527739	0.581428	1	1	0.320545	0.534186	0.337778	1	0.51245	0.702569
-0.47	1	1	0.513476	0.538446	1	0.506156	0.366043	0.113954	0.668242	1	0.753989	1	0.766741	0.419634	0.917587	0.892832	0.161663	1	0.893785	0.490115	0.428753	0.11149	0.525575	0.664202	0.658726	0.304001	0.412072	0.46736	0.412312	0.601235	0.283514	0.0525581	0.203526	0.550226	0.675388	1	0.405176	0.686293	1	0.525575	0.578351	1	1	0.322677	0.532045	0.339959	1	0.514653	0.700432
-0.46	1	1	0.510212	0.540564	1	0.503545	0.368532	0.1152	0.667261	1	0.752129	1	0.768525	0.422283	0.916827	0.891871	0.163764	1	0.892832	0.49237	0.431731	0.112717	0.527739	0.663145	0.657575	0.306319	0.414374	0.46965	0.414888	0.599455	0.285756	0.0532407	0.205384	0.547656	0.674564	1	0.407473	0.685816	1	0.523404	0.575263	1	1	0.324816	0.529896	0.342145	1	0.516851	0.698286
-0.45	1	1	0.50694	0.542673	1	0.500932	0.37101	0.116457	0.666261	1	0.75026	1	0.770299	0.424918	0.916062	0.890903	0.165881	1	0.891871	0.494621	0.434708	0.113954	0.529896	0.662068	0.656405	0.308645	0.416677	0.471936	0.417467	0.597661	0.288007	0.0539305	0.207253	0.545083	0.67372	1	0.409771	0.685319	1	0.521226	0.572164	1	1	0.326961	0.527739	0.344338	1	0.519042	0.696131
-0.44	1	1	0.503661	0.544774	1	0.498319	0.373477	0.117724	0.665241	1	0.748382	1	0.772064	0.427539	0.915289	0.889927	0.168013	1	0.890903	0.496868	0.437685	0.1152	0.532045	0.660973	0.655217	0.310979	0.418981	0.47422	0.420049	0.595854	0.290266	0.0546274	0.209132	0.542506	0.672856	1	0.412072	0.684801	1	0.519042	0.569054	1	1	0.329112	0.525575	0.346535	1	0.521226	0.693968
-0.43	1	1	0.500375	0.546867	1	0.495704	0.375931	0.119001	0.664202	1	0.746494	1	0.773819	0.430146	0.914511	0.888944	0.170161	1	0.889927	0.499109	0.440662	0.116457	0.534186	0.659859	0.654011	0.313321	0.421287	0.476501	0.422635	0.594034	0.292535	0.0553317	0.211022	0.539926	0.671972	1	0.414374	0.684262	1	0.516851	0.565934	1	1	0.33127	0.523404	0.348738	1	0.523404	0.691795
-0.42	1	1	0.497083	0.54895	1	0.493088	0.378373	0.120287	0.663145	1	0.744597	1	0.775564	0.432739	0.913726	0.887953	0.172324	1	0.888944	0.501346	0.443638	0.117724	0.53632	0.658726	0.652787	0.315671	0.423593	0.478779	0.425223	0.592201	0.294811	0.0560433	0.212922	0.537344	0.671069	1	0.416677	0.683702	1	0.514653	0.562802	1	1	0.333433	0.521226	0.350946	1	0.525575	0.689613
-0.41	1	1	0.493785	0.551025	1	0.490472	0.380801	0.121585	0.662068	1	0.742691	1	0.7773	0.435316	0.912934	0.886954	0.174503	1	0.887953	0.503578	0.446613	0.119001	0.538446	0.657575	0.651545	0.318028	0.4259	0.481054	0.427814	0.590355	0.297096	0.0567623	0.214833	0.534758	0.670146	1	0.418981	0.683122	1	0.51245	0.55966	1	1	0.335603	0.519042	0.353159	1	0.527739	0.687422
-0.4	1	1	0.490481	0.55309	1	0.487856	0.383216	0.122892	0.660973	1	0.740775	1	0.779026	0.437877	0.912136	0.885948	0.176696	1	0.886954	0.505804	0.449586	0.120287	0.540564	0.656405	0.650284	0.320393	0.428207	0.483325	0.430407	0.588497	0.29939	0.0574887	0.216754	0.532169	0.669204	1	0.421287	0.682521	1	0.51024	0.556508	1	1	0.337778	0.516851	0.355377	1	0.529896	0.685222
-0.39	1	1	0.48717	0.555146	1	0.485238	0.385617	0.124209	0.659859	1	0.73885	1	0.780743	0.440422	0.911331	0.884933	0.178905	1	0.885948	0.508025	0.452559	0.121585	0.542673	0.655217	0.649006	0.322766	0.430515	0.485592	0.433003	0.586627	0.301691	0.0582225	0.218686	0.529578	0.668242	1	0.423593	0.681899	1	0.508025	0.553346	1	1	0.339959	0.514653	0.3576	1	0.532045	0.683014
-0.38	1	1	0.483855	0.557192	1	0.482621	0.388003	0.125537	0.658726	1	0.736916	1	0.78245	0.442951	0.91052	0.883911	0.181128	1	0.884933	0.51024	0.45553	0.122892	0.544774	0.654011	0.647711	0.325145	0.432823	0.487856	0.435601	0.584744	0.304001	0.0589639	0.220628	0.526984	0.667261	1	0.4259	0.681257	1	0.505804	0.550174	1	1	0.342145	0.51245	0.359827	1	0.534186	0.680796
-0.37	1	1	0.480534	0.559229	1	0.480003	0.390375	0.126875	0.657575	1	0.734973	1	0.784147	0.445463	0.909702	0.882881	0.183367	1	0.883911	0.51245	0.458499	0.124209	0.546867	0.652787	0.646398	0.327533	0.435131	0.490115	0.438202	0.582849	0.306319	0.0597129	0.22258	0.524388	0.666261	1	0.428207	0.680594	1	0.503578	0.546992	1	1	0.344338	0.51024	0.362059	1	0.53632	0.67857
-0.36	1	1	0.477208	0.561256	1	0.477385	0.392732	0.128223	0.656405	1	0.73302	1	0.785835	0.447958	0.908877	0.881843	0.18562	1	0.882881	0.514653	0.461467	0.125537	0.54895	0.651545	0.645067	0.329927	0.437439	0.49237	0.440805	0.580942	0.308645	0.0604695	0.224543	0.521789	0.665241	1	0.430515	0.679911	1	0.501346	0.543801	1	1	0.346535	0.508025	0.364296	1	0.538446	0.676336
-0.35	1	1	0.473877	0.563273	1	0.474767	0.395072	0.129582	0.655217	1	0.731059	1	0.787513	0.450435	0.908045	0.880797	0.187888	1	0.881843	0.516851	0.464432	0.126875	0.551025	0.650284	0.643719	0.332329	0.439747	0.494621	0.443409	0.579024	0.310979	0.0612338	0.226516	0.519188	0.664202	1	0.432823	0.679208	1	0.499109	0.540601	1	1	0.348738	0.505804	0.366537	1	0.540564	0.674093
-0.34	1	1	0.470542	0.565279	1	0.47215	0.397397	0.130951	0.654011	1	0.729088	1	0.789182	0.452893	0.907207	0.879743	0.190171	1	0.880797	0.519042	0.467395	0.128223	0.55309	0.649006	0.642354	0.334737	0.442054	0.496868	0.446016	0.577094	0.313321	0.0620058	0.228499	0.516585	0.663145	1	0.435131	0.678484	1	0.496868	0.537392	1	1	0.350946	0.503578	0.368782	1	0.542673	0.671841
-0.33	1	1	0.467203	0.567275	1	0.469533	0.399705	0.13233	0.652787	1	0.727108	1	0.790841	0.455334	0.906362	0.878681	0.192468	1	0.879743	0.521226	0.470356	0.129582	0.555146	0.647711	0.640971	0.337153	0.444361	0.499109	0.448624	0.575152	0.315671	0.0627856	0.230492	0.51398	0.662068	1	0.437439	0.67774	1	0.494621	0.534173	1	1	0.353159	0.501346	0.371032	1	0.544774	0.669581
-0.32	1	1	0.46386	0.569261	1	0.466916	0.401995	0.13372	0.651545	1	0.725119	1	0.79249	0.457755	0.90551	0.877611	0.19478	1	0.878681	0.523404	0.473315	0.130951	0.557192	0.646398	0.639572	0.339575	0.446667	0.501346	0.451233	0.573199	0.318028	0.0635732	0.232496	0.511374	0.660973	1	0.439747	0.676976	1	0.49237	0.530946	1	1	0.355377	0.499109	0.373285	1	0.546867	0.667313
-0.31	1	1	0.460513	0.571236	1	0.4643	0.404269	0.13512	0.650284	1	0.723122	1	0.79413	0.460157	0.904651	0.876533	0.197106	1	0.877611	0.525575	0.476271	0.13233	0.559229	0.645067	0.638156	0.342004	0.448972	0.503578	0.453844	0.571236	0.320393	0.0643687	0.234509	0.508765	0.659859	1	0.442054	0.676192	1	0.490115	0.527711	1	1	0.3576	0.496868	0.375542	1	0.54895	0.665036
-0.3	1	1	0.457163	0.573199	1	0.461685	0.406524	0.136531	0.649006	1	0.721115	1	0.79576	0.462539	0.903784	0.875447	0.199446	1	0.876533	0.527739	0.479224	0.13372	0.561256	0.643719	0.636723	0.34444	0.451276	0.505804	0.456457	0.569261	0.322766	0.0651721	0.236533	0.506156	0.658726	1	0.444361	0.675388	1	0.487856	0.524468	1	1	0.359827	0.494621	0.377803	1	0.551025	0.662751
-0.29	1	1	0.45381	0.575152	1	0.45907	0.408762	0.137952	0.647711	1	0.7191	1	0.79738	0.464901	0.902911	0.874352	0.201801	1	0.875447	0.529896	0.482173	0.13512	0.563273	0.642354	0.635274	0.346882	0.453579	0.508025	0.45907	0.567275	0.325145	0.0659835	0.238567	0.503545	0.657575	1	0.446667	0.674564	1	0.485592	0.521216	1	1	0.362059	0.49237	0.380068	1	0.55309	0.660458
-0.28	1	1	0.450454	0.577094	1	0.456457	0.41098	0.139384	0.646398	1	0.717075	1	0.798991	0.467243	0.902031	0.873249	0.204169	1	0.874352	0.532045	0.48512	0.136531	0.565279	0.640971	0.633808	0.349331	0.455881	0.51024	0.461685	0.565279	0.327533	0.0668028	0.240611	0.500932	0.656405	1	0.448972	0.67372	1	0.483325	0.517957	1	1	0.364296	0.490115	0.382336	1	0.555146	0.658157
-0.27	1	1	0.447095	0.579024	1	0.453844	0.41318	0.140826	0.645067	1	0.715042	1	0.800592	0.469564	0.901144	0.872138	0.206552	1	0.873249	0.534186	0.488063	0.137952	0.567275	0.639572	0.632325	0.351786	0.45818	0.51245	0.4643	0.563273	0.329927	0.0676303	0.242665	0.498319	0.655217	1	0.451276	0.672856	1	0.481054	0.51469	1	1	0.366537	0.487856	0.384607	1	0.557192	0.655847
-0.26	1	1	0.443734	0.580942	1	0.451233	0.41536	0.142279	0.643719	1	0.713	1	0.802184	0.471863	0.90025	0.871019	0.208948	1	0.872138	0.53632	0.491003	0.139384	0.569261	0.638156	0.630827	0.354247	0.460479	0.514653	0.466916	0.561256	0.332329	0.0684658	0.244728	0.495704	0.654011	1	0.453579	0.671972	1	0.478779	0.511416	1	1	0.368782	0.485592	0.386881	1	0.559229	0.65353
-0.25	1	1	0.440372	0.582849	1	0.448624	0.41752	0.143742	0.642354	1	0.71095	1	0.803766	0.474141	0.899348	0.869892	0.211357	1	0.871019	0.538446	0.493939	0.140826	0.571236	0.636723	0.629312	0.356715	0.462775	0.516851	0.469533	0.559229	0.334737	0.0693095	0.246802	0.493088	0.652787	1	0.455881	0.671069	1	0.476501	0.508135	1	1	0.371032	0.483325	0.389159	1	0.561256	0.651205
-0.24	1	1	0.437007	0.584744	1	0.446016	0.41966	0.145215	0.640971	1	0.70889	1	0.805338	0.476396	0.898439	0.868756	0.213781	1	0.869892	0.540564	0.496871	0.142279	0.573199	0.635274	0.627782	0.359188	0.465069	0.519042	0.47215	0.557192	0.337153	0.0701615	0.248886	0.490472	0.651545	1	0.45818	0.670146	1	0.47422	0.504848	1	1	0.373285	0.481054	0.391439	1	0.563273	0.648872
-0.23	1	1	0.433642	0.586627	1	0.443409	0.421779	0.1467	0.639572	1	0.706822	1	0.806901	0.478629	0.897523	0.867611	0.216217	1	0.868756	0.542673	0.4998	0.143742	0.575152	0.633808	0.626235	0.361667	0.46736	0.521226	0.474767	0.555146	0.339575	0.0710217	0.250979	0.487856	0.650284	1	0.460479	0.669204	1	0.471936	0.501553	1	1	0.375542	0.478779	0.393723	1	0.565279	0.646532
-0.22	1	1	0.430275	0.588497	1	0.440805	0.423877	0.148195	0.638156	1	0.704746	1	0.808455	0.48084	0.8966	0.866458	0.218667	1	0.867611	0.544774	0.502723	0.145215	0.577094	0.632325	0.624673	0.364152	0.46965	0.523404	0.477385	0.55309	0.342004	0.0718901	0.253082	0.485238	0.649006	1	0.462775	0.668242	1	0.46965	0.498253	1	1	0.377803	0.476501	0.396009	1	0.567275	0.644184
-0.21	1	1	0.426907	0.590355	1	0.438202	0.425953	0.1497	0.636723	1	0.702661	1	0.809998	0.483027	0.895669	0.865297	0.221131	1	0.866458	0.546867	0.505643	0.1467	0.579024	0.630827	0.623095	0.366643	0.471936	0.525575	0.480003	0.551025	0.34444	0.072767	0.255194	0.482621	0.647711	1	0.465069	0.667261	1	0.46736	0.494946	1	1	0.380068	0.47422	0.398297	1	0.569261	0.641828
-0.2	1	1	0.423539	0.592201	1	0.435601	0.428008	0.151216	0.635274	1	0.700567	1	0.811533	0.485191	0.894731	0.864127	0.223607	1	0.865297	0.54895	0.508558	0.148195	0.580942	0.629312	0.621502	0.369139	0.47422	0.527739	0.482621	0.54895	0.346882	0.0736522	0.257317	0.480003	0.646398	1	0.46736	0.666261	1	0.465069	0.491634	1	1	0.382336	0.471936	0.400588	1	0.571236	0.639465
-0.19	1	1	0.420171	0.594034	1	0.433003	0.430041	0.152743	0.633808	1	0.698465	1	0.813057	0.487331	0.893785	0.862949	0.226096	1	0.864127	0.551025	0.511469	0.1497	0.582849	0.627782	0.619894	0.371641	0.476501	0.529896	0.485238	0.546867	0.349331	0.0745459	0.259449	0.477385	0.645067	1	0.46965	0.665241	1	0.462775	0.488316	1	1	0.384607	0.46965	0.402881	1	0.573199	0.637095
-0.18	1	1	0.416803	0.595854	1	0.430407	0.432051	0.154281	0.632325	1	0.696355	1	0.814573	0.489447	0.892832	0.861762	0.228598	1	0.862949	0.55309	0.514374	0.151216	0.584744	0.626235	0.618271	0.374148	0.478779	0.532045	0.487856	0.544774	0.351786	0.075448	0.26159	0.474767	0.643719	1	0.471936	0.664202	1	0.460479	0.484993	1	1	0.386881	0.46736	0.405176	1	0.575152	0.634717
-0.17	1	1	0.413435	0.597661	1	0.427814	0.434038	0.155829	0.630827	1	0.694236	1	0.816078	0.491538	0.891871	0.860566	0.231112	1	0.861762	0.555146	0.517275	0.152743	0.586627	0.624673	0.616632	0.37666	0.481054	0.534186	0.490472	0.542673	0.354247	0.0763587	0.263741	0.47215	0.642354	1	0.47422	0.663145	1	0.45818	0.481665	1	1	0.389159	0.465069	0.407473	1	0.577094	0.632332
-0.16	1	1	0.410068	0.599455	1	0.425223	0.436001	0.157388	0.629312	1	0.69211	1	0.817574	0.493605	0.890903	0.859362	0.233639	1	0.860566	0.557192	0.52017	0.154281	0.588497	0.623095	0.614979	0.379178	0.483325	0.53632	0.493088	0.540564	0.356715	0.077278	0.265901	0.469533	0.640971	1	0.476501	0.662068	1	0.455881	0.478332	1	1	0.391439	0.462775	0.409771	1	0.579024	0.62994
-0.15	1	1	0.406703	0.601235	1	0.422635	0.437942	0.158957	0.627782	1	0.689974	1	0.819061	0.495646	0.889927	0.858149	0.236179	1	0.859362	0.559229	0.523061	0.155829	0.590355	0.621502	0.613311	0.3817	0.485592	0.538446	0.495704	0.538446	0.359188	0.0782059	0.268071	0.466916	0.639572	1	0.478779	0.660973	1	0.453579	0.474995	1	1	0.393723	0.460479	0.412072	1	0.580942	0.627541
-0.14	1	1	0.403338	0.603002	1	0.420049	0.439858	0.160537	0.626235	1	0.687831	1	0.820538	0.497662	0.888944	0.856927	0.23873	1	0.858149	0.561256	0.525945	0.157388	0.592201	0.619894	0.611628	0.384227	0.487856	0.540564	0.498319	0.53632	0.361667	0.0791425	0.27025	0.4643	0.638156	1	0.481054	0.659859	1	0.451276	0.471654	1	1	0.396009	0.45818	0.414374	1	0.582849	0.625135
-0.13	1	1	0.399975	0.604755	1	0.417467	0.44175	0.162128	0.624673	1	0.68568	1	0.822006	0.499651	0.887953	0.855697	0.241294	1	0.856927	0.563273	0.528825	0.158957	0.594034	0.618271	0.609931	0.386759	0.490115	0.542673	0.500932	0.534186	0.364152	0.0800879	0.272438	0.461685	0.636723	1	0.483325	0.658726	1	0.448972	0.468308	1	1	0.398297	0.455881	0.416677	1	0.584744	0.622722
-0.12	1	1	0.396614	0.606494	1	0.414888	0.443617	0.16373	0.623095	1	0.683521	1	0.823465	0.501615	0.886954	0.854458	0.243869	1	0.855697	0.565279	0.531698	0.160537	0.595854	0.616632	0.60822	0.389295	0.49237	0.544774	0.503545	0.532045	0.366643	0.0810419	0.274635	0.45907	0.635274	1	0.485592	0.657575	1	0.446667	0.464959	1	1	0.400588	0.453579	0.418981	1	0.586627	0.620302
-0.11	1	1	0.393256	0.60822	1	0.412312	0.44546	0.165342	0.621502	1	0.681354	1	0.824914	0.503552	0.885948	0.85321	0.246457	1	0.854458	0.567275	0.534566	0.162128	0.597661	0.614979	0.606494	0.391836	0.494621	0.546867	0.506156	0.529896	0.369139	0.0820048	0.276841	0.456457	0.633808	1	0.487856	0.656405	1	0.444361	0.461607	1	1	0.402881	0.451276	0.421287	1	0.588497	0.617876
-0.1	1	1	0.3899	0.609931	1	0.409739	0.447277	0.166965	0.619894	1	0.679179	1	0.826353	0.505462	0.884933	0.851953	0.249056	1	0.85321	0.569261	0.537427	0.16373	0.599455	0.613311	0.604755	0.394382	0.496868	0.54895	0.508765	0.527739	0.371641	0.0829766	0.279057	0.453844	0.632325	1	0.490115	0.655217	1	0.442054	0.458252	1	1	0.405176	0.448972	0.423593	1	0.590355	0.615443
-0.09	1	1	0.386547	0.611628	1	0.40717	0.449068	0.168599	0.618271	1	0.676996	1	0.827784	0.507346	0.883911	0.850687	0.251666	1	0.851953	0.571236	0.540283	0.165342	0.601235	0.611628	0.603002	0.396931	0.499109	0.551025	0.511374	0.525575	0.374148	0.0839572	0.281281	0.451233	0.630827	1	0.49237	0.654011	1	0.439747	0.454894	1	1	0.407473	0.446667	0.4259	1	0.592201	0.613004
-0.08	1	1	0.383197	0.613311	1	0.404605	0.450834	0.170244	0.616632	1	0.674805	1	0.829205	0.509202	0.882881	0.849412	0.254288	1	0.850687	0.573199	0.543132	0.166965	0.603002	0.609931	0.601235	0.399485	0.501346	0.55309	0.51398	0.523404	0.37666	0.0849468	0.283514	0.448624	0.629312	1	0.494621	0.652787	1	0.437439	0.451533	1	1	0.409771	0.444361	0.428207	1	0.594034	0.610558
-0.07	1	1	0.379851	0.614979	1	0.402043	0.452574	0.171899	0.614979	1	0.672607	1	0.830616	0.51103	0.881843	0.848129	0.256921	1	0.849412	0.575152	0.545975	0.168599	0.604755	0.60822	0.599455	0.402043	0.503578	0.555146	0.516585	0.521226	0.379178	0.0859454	0.285756	0.446016	0.627782	1	0.496868	0.651545	1	0.435131	0.44817	1	1	0.412072	0.442054	0.430515	1	0.595854	0.608106
-0.06	1	1	0.376509	0.616632	1	0.399485	0.454287	0.173565	0.613311	1	0.670401	1	0.832018	0.51283	0.880797	0.846836	0.259565	1	0.848129	0.577094	0.548811	0.170244	0.606494	0.606494	0.597661	0.404605	0.505804	0.557192	0.519188	0.519042	0.3817	0.0869531	0.288007	0.443409	0.626235	1	0.499109	0.650284	1	0.432823	0.444806	1	1	0.414374	0.439747	0.432823	1	0.597661	0.605648
-0.05	1	1	0.373171	0.618271	1	0.396931	0.455973	0.175242	0.611628	1	0.668188	1	0.833411	0.514602	0.879743	0.845535	0.26222	1	0.846836	0.579024	0.55164	0.171899	0.60822	0.604755	0.595854	0.40717	0.508025	0.559229	0.521789	0.516851	0.384227	0.0879698	0.290266	0.440805	0.624673	1	0.501346	0.649006	1	0.430515	0.44144	1	1	0.416677	0.437439	0.435131	1	0.599455	0.603184
-0.04	1	1	0.369837	0.619894	1	0.394382	0.457632	0.176929	0.609931	1	0.665967	1	0.834795	0.516345	0.878681	0.844224	0.264885	1	0.845535	0.580942	0.554463	0.173565	0.609931	0.603002	0.594034	0.409739	0.51024	0.561256	0.524388	0.514653	0.386759	0.0889956	0.292535	0.438202	0.623095	1	0.503578	0.647711	1	0.428207	0.438072	1	1	0.418981	0.435131	0.437439	1	0.601235	0.600713
-0.03	1	1	0.366508	0.621502	1	0.391836	0.459264	0.178627	0.60822	1	0.663739	1	0.83617	0.51806	0.877611	0.842905	0.267561	1	0.844224	0.582849	0.557279	0.175242	0.611628	0.601235	0.592201	0.412312	0.51245	0.563273	0.526984	0.51245	0.389295	0.0900306	0.294811	0.435601	0.621502	1	0.505804	0.646398	1	0.4259	0.434704	1	1	0.421287	0.432823	0.439747	1	0.603002	0.598237
-0.02	1	1	0.363184	0.623095	1	0.389295	0.460869	0.180336	0.606494	1	0.661503	1	0.837535	0.519745	0.876533	0.841576	0.270248	1	0.842905	0.584744	0.560087	0.176929	0.613311	0.599455	0.590355	0.414888	0.514653	0.565279	0.529578	0.51024	0.391836	0.0910748	0.297096	0.433003	0.619894	1	0.508025	0.645067	1	0.423593	0.431335	1	1	0.423593	0.430515	0.442054	1	0.604755	0.595756
-0.01	1	1	0.359866	0.624673	1	0.386759	0.462446	0.182056	0.604755	1	0.65926	1	0.838891	0.521401	0.875447	0.840238	0.272944	1	0.841576	0.586627	0.562889	0.178627	0.614979	0.597661	0.588497	0.417467	0.516851	0.567275	0.532169	0.508025	0.394382	0.0921282	0.29939	0.430407	0.618271	1	0.51024	0.643719	1	0.421287	0.427965	1	1	0.4259	0.428207	0.444361	1	0.606494	0.593268
-7.92005e-14	1	1	0.356553	0.626235	1	0.384227	0.463994	0.183786	0.603002	1	0.65701	1	0.840238	0.523028	0.874352	0.838891	0.275651	1	0.840238	0.588497	0.565683	0.180336	0.616632	0.595854	0.586627	0.420049	0.519042	0.569261	0.534758	0.505804	0.396931	0.0931909	0.301691	0.427814	0.616632	1	0.51245	0.642354	1	0.418981	0.424595	1	1	0.428207	0.4259	0.446667	1	0.60822	0.590775
0.01	1	1	0.353247	0.627782	1	0.3817	0.465515	0.185528	0.601235	1	0.654753	1	0.841576	0.524625	0.873249	0.837535	0.278368	1	0.838891	0.590355	0.568469	0.182056	0.618271	0.594034	0.584744	0.422635	0.521226	0.571236	0.537344	0.503578	0.399485	0.094263	0.304001	0.425223	0.614979	1	0.514653	0.640971	1	0.416677	0.421226	1	1	0.430515	0.423593	0.448972	1	0.609931	0.588277
0.02	1	1	0.349947	0.629312	1	0.379178	0.467006	0.187279	0.599455	1	0.652489	1	0.842905	0.526191	0.872138	0.83617	0.281094	1	0.837535	0.592201	0.571248	0.183786	0.619894	0.592201	0.582849	0.425223	0.523404	0.573199	0.539926	0.501346	0.402043	0.0953444	0.306319	0.422635	0.613311	1	0.516851	0.639572	1	0.414374	0.417857	1	1	0.432823	0.421287	0.451276	1	0.611628	0.585773
0.03	1	1	0.346654	0.630827	1	0.37666	0.468469	0.189042	0.597661	1	0.650219	1	0.844224	0.527728	0.871019	0.834795	0.28383	1	0.83617	0.594034	0.574019	0.185528	0.621502	0.590355	0.580942	0.427814	0.525575	0.575152	0.542506	0.499109	0.404605	0.0964353	0.308645	0.420049	0.611628	1	0.519042	0.638156	1	0.412072	0.414489	1	1	0.435131	0.418981	0.453579	1	0.613311	0.583264
0.04	1	1	0.343367	0.632325	1	0.374148	0.469904	0.190815	0.595854	1	0.647941	1	0.845535	0.529233	0.869892	0.833411	0.286575	1	0.834795	0.595854	0.576783	0.187279	0.623095	0.588497	0.579024	0.430407	0.527739	0.577094	0.545083	0.496868	0.40717	0.0975356	0.310979	0.417467	0.609931	1	0.521226	0.636723	1	0.409771	0.411122	1	1	0.437439	0.416677	0.455881	1	0.614979	0.58075
0.05	1	1	0.340088	0.633808	1	0.371641	0.471309	0.192599	0.594034	1	0.645656	1	0.846836	0.530708	0.868756	0.832018	0.289329	1	0.833411	0.597661	0.579538	0.189042	0.624673	0.586627	0.577094	0.433003	0.529896	0.579024	0.547656	0.494621	0.409739	0.0986453	0.313321	0.414888	0.60822	1	0.523404	0.635274	1	0.407473	0.407757	1	1	0.439747	0.414374	0.45818	1	0.616632	0.578231
0.06	1	1	0.336817	0.635274	1	0.369139	0.472684	0.194394	0.592201	1	0.643365	1	0.848129	0.532152	0.867611	0.830616	0.292093	1	0.832018	0.599455	0.582285	0.190815	0.626235	0.584744	0.575152	0.435601	0.532045	0.580942	0.550226	0.49237	0.412312	0.0997647	0.315671	0.412312	0.606494	1	0.525575	0.633808	1	0.405176	0.404393	1	1	0.442054	0.412072	0.460479	1	0.618271	0.575707
0.07	1	1	0.333553	0.636723	1	0.366643	0.47403	0.196199	0.590355	1	0.641067	1	0.849412	0.533565	0.866458	0.829205	0.294865	1	0.830616	0.601235	0.585024	0.192599	0.627782	0.582849	0.573199	0.438202	0.534186	0.582849	0.552792	0.490115	0.414888	0.100894	0.318028	0.409739	0.604755	1	0.527739	0.632325	1	0.402881	0.401032	1	1	0.444361	0.409771	0.462775	1	0.619894	0.573179
0.08	1	1	0.330298	0.638156	1	0.364152	0.475346	0.198015	0.588497	1	0.638763	1	0.850687	0.534946	0.865297	0.827784	0.297646	1	0.829205	0.603002	0.587755	0.194394	0.629312	0.580942	0.571236	0.440805	0.53632	0.584744	0.555355	0.487856	0.417467	0.102032	0.320393	0.40717	0.603002	1	0.529896	0.630827	1	0.400588	0.397672	1	1	0.446667	0.407473	0.465069	1	0.621502	0.570646
0.09	1	1	0.327051	0.639572	1	0.361667	0.476632	0.199841	0.586627	1	0.636453	1	0.851953	0.536296	0.864127	0.826353	0.300435	1	0.827784	0.604755	0.590478	0.196199	0.630827	0.579024	0.569261	0.443409	0.538446	0.586627	0.557913	0.485592	0.420049	0.10318	0.322766	0.404605	0.601235	1	0.532045	0.629312	1	0.398297	0.394316	1	1	0.448972	0.405176	0.46736	1	0.623095	0.568108
0.1	1	1	0.323814	0.640971	1	0.359188	0.477889	0.201678	0.584744	1	0.634136	1	0.85321	0.537613	0.862949	0.824914	0.303233	1	0.826353	0.606494	0.593192	0.198015	0.632325	0.577094	0.567275	0.446016	0.540564	0.588497	0.560468	0.483325	0.422635	0.104338	0.325145	0.402043	0.599455	1	0.534186	0.627782	1	0.396009	0.390963	1	1	0.451276	0.402881	0.46965	1	0.624673	0.565565
0.11	1	1	0.320585	0.642354	1	0.356715	0.479114	0.203526	0.582849	1	0.631812	1	0.854458	0.538899	0.861762	0.823465	0.306039	1	0.824914	0.60822	0.595897	0.199841	0.633808	0.575152	0.565279	0.448624	0.542673	0.590355	0.563019	0.481054	0.425223	0.105506	0.327533	0.399485	0.597661	1	0.53632	0.626235	1	0.393723	0.387612	1	1	0.453579	0.400588	0.471936	1	0.626235	0.563019
0.12	1	1	0.317366	0.643719	1	0.354247	0.48031	0.205384	0.580942	1	0.629483	1	0.855697	0.540153	0.860566	0.822006	0.308853	1	0.823465	0.609931	0.598594	0.201678	0.635274	0.573199	0.563273	0.451233	0.544774	0.592201	0.565565	0.478779	0.427814	0.106683	0.329927	0.396931	0.595854	1	0.538446	0.624673	1	0.391439	0.384266	1	1	0.455881	0.398297	0.47422	1	0.627782	0.560468
0.13	1	1	0.314157	0.645067	1	0.351786	0.481474	0.207253	0.579024	1	0.627148	1	0.856927	0.541374	0.859362	0.820538	0.311675	1	0.822006	0.611628	0.601281	0.203526	0.636723	0.571236	0.561256	0.453844	0.546867	0.594034	0.568108	0.476501	0.430407	0.10787	0.332329	0.394382	0.594034	1	0.540564	0.623095	1	0.389159	0.380924	1	1	0.45818	0.396009	0.476501	1	0.629312	0.557913
0.14	1	1	0.310957	0.646398	1	0.349331	0.482608	0.209132	0.577094	1	0.624806	1	0.858149	0.542562	0.858149	0.819061	0.314504	1	0.820538	0.613311	0.60396	0.205384	0.638156	0.569261	0.559229	0.456457	0.54895	0.595854	0.570646	0.47422	0.433003	0.109067	0.334737	0.391836	0.592201	1	0.542673	0.621502	1	0.386881	0.377586	1	1	0.460479	0.393723	0.478779	1	0.630827	0.555355
0.15	1	1	0.307768	0.647711	1	0.346882	0.483712	0.211022	0.575152	1	0.622459	1	0.859362	0.543718	0.856927	0.817574	0.31734	1	0.819061	0.614979	0.60663	0.207253	0.639572	0.567275	0.557192	0.45907	0.551025	0.597661	0.573179	0.471936	0.435601	0.110274	0.337153	0.389295	0.590355	1	0.544774	0.619894	1	0.384607	0.374252	1	1	0.462775	0.391439	0.481054	1	0.632325	0.552792
0.16	1	1	0.30459	0.649006	1	0.34444	0.484784	0.212922	0.573199	1	0.620106	1	0.860566	0.544841	0.855697	0.816078	0.320184	1	0.817574	0.616632	0.609291	0.209132	0.640971	0.565279	0.555146	0.461685	0.55309	0.599455	0.575707	0.46965	0.438202	0.11149	0.339575	0.386759	0.588497	1	0.546867	0.618271	1	0.382336	0.370923	1	1	0.465069	0.389159	0.483325	1	0.633808	0.550226
0.17	1	1	0.301423	0.650284	1	0.342004	0.485825	0.214833	0.571236	1	0.617748	1	0.861762	0.545931	0.854458	0.814573	0.323035	1	0.816078	0.618271	0.611942	0.211022	0.642354	0.563273	0.55309	0.4643	0.555146	0.601235	0.578231	0.46736	0.440805	0.112717	0.342004	0.384227	0.586627	1	0.54895	0.616632	1	0.380068	0.3676	1	1	0.46736	0.386881	0.485592	1	0.635274	0.547656
0.18	1	1	0.298267	0.651545	1	0.339575	0.486835	0.216754	0.569261	1	0.615384	1	0.862949	0.546987	0.85321	0.813057	0.325893	1	0.814573	0.619894	0.614584	0.212922	0.643719	0.561256	0.551025	0.466916	0.557192	0.603002	0.58075	0.465069	0.443409	0.113954	0.34444	0.3817	0.584744	1	0.551025	0.614979	1	0.377803	0.364282	1	1	0.46965	0.384607	0.487856	1	0.636723	0.545083
0.19	1	1	0.295122	0.652787	1	0.337153	0.487813	0.218686	0.567275	1	0.613014	1	0.864127	0.548011	0.851953	0.811533	0.328757	1	0.813057	0.621502	0.617217	0.214833	0.645067	0.559229	0.54895	0.469533	0.559229	0.604755	0.583264	0.462775	0.446016	0.1152	0.346882	0.379178	0.582849	1	0.55309	0.613311	1	0.375542	0.36097	1	1	0.471936	0.382336	0.490115	1	0.638156	0.542506
0.2	1	1	0.29199	0.654011	1	0.334737	0.48876	0.220628	0.565279	1	0.610639	1	0.865297	0.549	0.850687	0.809998	0.331628	1	0.811533	0.623095	0.61984	0.216754	0.646398	0.557192	0.546867	0.47215	0.561256	0.606494	0.585773	0.460479	0.448624	0.116457	0.349331	0.37666	0.580942	1	0.555146	0.611628	1	0.373285	0.357665	1	1	0.47422	0.380068	0.49237	1	0.639572	0.539926
0.21	1	1	0.288869	0.655217	1	0.332329	0.489675	0.22258	0.563273	1	0.608259	1	0.866458	0.549956	0.849412	0.808455	0.334505	1	0.809998	0.624673	0.622454	0.218686	0.647711	0.555146	0.544774	0.474767	0.563273	0.60822	0.588277	0.45818	0.451233	0.117724	0.351786	0.374148	0.579024	1	0.557192	0.609931	1	0.371032	0.354365	1	1	0.476501	0.377803	0.494621	1	0.640971	0.537344
0.22	1	1	0.285761	0.656405	1	0.329927	0.490559	0.224543	0.561256	1	0.605874	1	0.867611	0.550879	0.848129	0.806901	0.337388	1	0.808455	0.626235	0.625058	0.220628	0.649006	0.55309	0.542673	0.477385	0.565279	0.609931	0.590775	0.455881	0.453844	0.119001	0.354247	0.371641	0.577094	1	0.559229	0.60822	1	0.368782	0.351073	1	1	0.478779	0.375542	0.496868	1	0.642354	0.534758
0.23	1	1	0.282666	0.657575	1	0.327533	0.491411	0.226516	0.559229	1	0.603483	1	0.868756	0.551767	0.846836	0.805338	0.340278	1	0.806901	0.627782	0.627652	0.22258	0.650284	0.551025	0.540564	0.480003	0.567275	0.611628	0.593268	0.453579	0.456457	0.120287	0.356715	0.369139	0.575152	1	0.561256	0.606494	1	0.366537	0.347788	1	1	0.481054	0.373285	0.499109	1	0.643719	0.532169
0.24	1	1	0.279583	0.658726	1	0.325145	0.492232	0.228499	0.557192	1	0.601088	1	0.869892	0.552621	0.845535	0.803766	0.343172	1	0.805338	0.629312	0.630236	0.224543	0.651545	0.54895	0.538446	0.482621	0.569261	0.613311	0.595756	0.451276	0.45907	0.121585	0.359188	0.366643	0.573199	1	0.563273	0.604755	1	0.364296	0.34451	1	1	0.483325	0.371032	0.501346	1	0.645067	0.529578
0.25	1	1	0.276514	0.659859	1	0.322766	0.49302	0.230492	0.555146	1	0.598688	1	0.871019	0.553441	0.844224	0.802184	0.346073	1	0.803766	0.630827	0.632811	0.226516	0.652787	0.546867	0.53632	0.485238	0.571236	0.614979	0.598237	0.448972	0.461685	0.122892	0.361667	0.364152	0.571236	1	0.565279	0.603002	1	0.362059	0.34124	1	1	0.485592	0.368782	0.503578	1	0.646398	0.526984
0.26	1	1	0.273458	0.660973	1	0.320393	0.493777	0.232496	0.55309	1	0.596283	1	0.872138	0.554227	0.842905	0.800592	0.348979	1	0.802184	0.632325	0.635375	0.228499	0.654011	0.544774	0.534186	0.487856	0.573199	0.616632	0.600713	0.446667	0.4643	0.124209	0.364152	0.361667	0.569261	1	0.567275	0.601235	1	0.359827	0.337978	1	1	0.487856	0.366537	0.505804	1	0.647711	0.524388
0.27	1	1	0.270416	0.662068	1	0.318028	0.494502	0.234509	0.551025	1	0.593873	1	0.873249	0.554979	0.841576	0.798991	0.35189	1	0.800592	0.633808	0.637929	0.230492	0.655217	0.542673	0.532045	0.490472	0.575152	0.618271	0.603184	0.444361	0.466916	0.125537	0.366643	0.359188	0.567275	1	0.569261	0.599455	1	0.3576	0.334724	1	1	0.490115	0.364296	0.508025	1	0.649006	0.521789
0.28	1	1	0.267387	0.663145	1	0.315671	0.495194	0.236533	0.54895	1	0.591459	1	0.874352	0.555696	0.840238	0.79738	0.354805	1	0.798991	0.635274	0.640474	0.232496	0.656405	0.540564	0.529896	0.493088	0.577094	0.619894	0.605648	0.442054	0.469533	0.126875	0.369139	0.356715	0.565279	1	0.571236	0.597661	1	0.355377	0.331479	1	1	0.49237	0.362059	0.51024	1	0.650284	0.519188
0.29	1	1	0.264373	0.664202	1	0.313321	0.495855	0.238567	0.546867	1	0.58904	1	0.875447	0.556379	0.838891	0.79576	0.357726	1	0.79738	0.636723	0.643008	0.234509	0.657575	0.538446	0.527739	0.495704	0.579024	0.621502	0.608106	0.439747	0.47215	0.128223	0.371641	0.354247	0.563273	1	0.573199	0.595854	1	0.353159	0.328243	1	1	0.494621	0.359827	0.51245	1	0.651545	0.516585
0.3	1	1	0.261374	0.665241	1	0.310979	0.496484	0.240611	0.544774	1	0.586618	1	0.876533	0.557027	0.837535	0.79413	0.360651	1	0.79576	0.638156	0.645531	0.236533	0.658726	0.53632	0.525575	0.498319	0.580942	0.623095	0.610558	0.437439	0.474767	0.129582	0.374148	0.351786	0.561256	1	0.575152	0.594034	1	0.350946	0.325016	1	1	0.496868	0.3576	0.514653	1	0.652787	0.51398
0.31	1	1	0.258389	0.666261	1	0.308645	0.497081	0.242665	0.542673	1	0.584191	1	0.877611	0.55764	0.83617	0.79249	0.363581	1	0.79413	0.639572	0.648045	0.238567	0.659859	0.534186	0.523404	0.500932	0.582849	0.624673	0.613004	0.435131	0.477385	0.130951	0.37666	0.349331	0.559229	1	0.577094	0.592201	1	0.348738	0.321799	1	1	0.499109	0.355377	0.516851	1	0.654011	0.511374
0.32	1	1	0.25542	0.667261	1	0.306319	0.497646	0.244728	0.540564	1	0.581759	1	0.878681	0.558219	0.834795	0.790841	0.366515	1	0.79249	0.640971	0.650547	0.240611	0.660973	0.532045	0.521226	0.503545	0.584744	0.626235	0.615443	0.432823	0.480003	0.13233	0.379178	0.346882	0.557192	1	0.579024	0.590355	1	0.346535	0.318592	1	1	0.501346	0.353159	0.519042	1	0.655217	0.508765
0.33	1	1	0.252465	0.668242	1	0.304001	0.498179	0.246802	0.538446	1	0.579324	1	0.879743	0.558762	0.833411	0.789182	0.369453	1	0.790841	0.642354	0.65304	0.242665	0.662068	0.529896	0.519042	0.506156	0.586627	0.627782	0.617876	0.430515	0.482621	0.13372	0.3817	0.34444	0.555146	1	0.580942	0.588497	1	0.344338	0.315395	1	1	0.503578	0.350946	0.521226	1	0.656405	0.506156
0.34	1	1	0.249526	0.669204	1	0.301691	0.498679	0.248886	0.53632	1	0.576885	1	0.880797	0.559271	0.832018	0.787513	0.372394	1	0.789182	0.643719	0.655522	0.244728	0.663145	0.527739	0.516851	0.508765	0.588497	0.629312	0.620302	0.428207	0.485238	0.13512	0.384227	0.342004	0.55309	1	0.582849	0.586627	1	0.342145	0.312208	1	1	0.505804	0.348738	0.523404	1	0.657575	0.503545
0.35	1	1	0.246603	0.670146	1	0.29939	0.499148	0.250979	0.534186	1	0.574443	1	0.881843	0.559745	0.830616	0.785835	0.375339	1	0.787513	0.645067	0.657993	0.246802	0.664202	0.525575	0.514653	0.511374	0.590355	0.630827	0.622722	0.4259	0.487856	0.136531	0.386759	0.339575	0.551025	1	0.584744	0.584744	1	0.339959	0.309032	1	1	0.508025	0.346535	0.525575	1	0.658726	0.500932
0.36	1	1	0.243696	0.671069	1	0.297096	0.499585	0.253082	0.532045	1	0.571996	1	0.882881	0.560184	0.829205	0.784147	0.378288	1	0.785835	0.646398	0.660453	0.248886	0.665241	0.523404	0.51245	0.51398	0.592201	0.632325	0.625135	0.423593	0.490472	0.137952	0.389295	0.337153	0.54895	1	0.586627	0.582849	1	0.337778	0.305867	1	1	0.51024	0.344338	0.527739	1	0.659859	0.498319
0.37	1	1	0.240805	0.671972	1	0.294811	0.49999	0.255194	0.529896	1	0.569546	1	0.883911	0.560588	0.827784	0.78245	0.38124	1	0.784147	0.647711	0.662903	0.250979	0.666261	0.521226	0.51024	0.516585	0.594034	0.633808	0.627541	0.421287	0.493088	0.139384	0.391836	0.334737	0.546867	1	0.588497	0.580942	1	0.335603	0.302714	1	1	0.51245	0.342145	0.529896	1	0.660973	0.495704
0.38	1	1	0.23793	0.672856	1	0.292535	0.500363	0.257317	0.527739	1	0.567093	1	0.884933	0.560956	0.826353	0.780743	0.384195	1	0.78245	0.649006	0.665342	0.253082	0.667261	0.519042	0.508025	0.519188	0.595854	0.635274	0.62994	0.418981	0.495704	0.140826	0.394382	0.332329	0.544774	1	0.590355	0.579024	1	0.333433	0.299572	1	1	0.514653	0.339959	0.532045	1	0.662068	0.493088
0.39	1	1	0.235072	0.67372	1	0.290266	0.500704	0.259449	0.525575	1	0.564636	1	0.885948	0.56129	0.824914	0.779026	0.387153	1	0.780743	0.650284	0.66777	0.255194	0.668242	0.516851	0.505804	0.521789	0.597661	0.636723	0.632332	0.416677	0.498319	0.142279	0.396931	0.329927	0.542673	1	0.592201	0.577094	1	0.33127	0.296442	1	1	0.516851	0.337778	0.534186	1	0.663145	0.490472
0.4	1	1	0.232231	0.674564	1	0.288007	0.501013	0.26159	0.523404	1	0.562177	1	0.886954	0.561588	0.823465	0.7773	0.390113	1	0.779026	0.651545	0.670187	0.257317	0.669204	0.514653	0.503578	0.524388	0.599455	0.638156	0.634717	0.414374	0.500932	0.143742	0.399485	0.327533	0.540564	1	0.594034	0.575152	1	0.329112	0.293324	1	1	0.519042	0.335603	0.53632	1	0.664202	0.487856
0.41	1	1	0.229406	0.675388	1	0.285756	0.501291	0.263741	0.521226	1	0.559714	1	0.887953	0.561852	0.822006	0.775564	0.393076	1	0.7773	0.652787	0.672593	0.259449	0.670146	0.51245	0.501346	0.526984	0.601235	0.639572	0.637095	0.412072	0.503545	0.145215	0.402043	0.325145	0.538446	1	0.595854	0.573199	1	0.326961	0.290218	1	1	0.521226	0.333433	0.538446	1	0.665241	0.485238
0.42	1	1	0.226599	0.676192	1	0.283514	0.501536	0.265901	0.519042	1	0.557248	1	0.888944	0.56208	0.820538	0.773819	0.396041	1	0.775564	0.654011	0.674988	0.26159	0.671069	0.51024	0.499109	0.529578	0.603002	0.640971	0.639465	0.409771	0.506156	0.1467	0.404605	0.322766	0.53632	1	0.597661	0.571236	1	0.324816	0.287125	1	1	0.523404	0.33127	0.540564	1	0.666261	0.482621
0.43	1	1	0.22381	0.676976	1	0.281281	0.501751	0.268071	0.516851	1	0.554779	1	0.889927	0.562273	0.819061	0.772064	0.399008	1	0.773819	0.655217	0.677373	0.263741	0.671972	0.508025	0.496868	0.532169	0.604755	0.642354	0.641828	0.407473	0.508765	0.148195	0.40717	0.320393	0.534186	1	0.599455	0.569261	1	0.322677	0.284045	1	1	0.525575	0.329112	0.542673	1	0.667261	0.480003
0.44	1	1	0.221038	0.67774	1	0.279057	0.501933	0.27025	0.514653	1	0.552308	1	0.890903	0.562431	0.817574	0.770299	0.401978	1	0.772064	0.656405	0.679746	0.265901	0.672856	0.505804	0.494621	0.534758	0.606494	0.643719	0.644184	0.405176	0.511374	0.1497	0.409739	0.318028	0.532045	1	0.601235	0.567275	1	0.320545	0.280979	1	1	0.527739	0.326961	0.544774	1	0.668242	0.477385
0.45	1	1	0.218283	0.678484	1	0.276841	0.502084	0.272438	0.51245	1	0.549834	1	0.891871	0.562553	0.816078	0.768525	0.404948	1	0.770299	0.657575	0.682107	0.268071	0.67372	0.503578	0.49237	0.537344	0.60822	0.645067	0.646532	0.402881	0.51398	0.151216	0.412312	0.315671	0.529896	1	0.603002	0.565279	1	0.318419	0.277926	1	1	0.529896	0.324816	0.546867	1	0.669204	0.474767
0.46	1	1	0.215547	0.679208	1	0.274635	0.502204	0.274635	0.51024	1	0.547358	1	0.892832	0.562641	0.814573	0.766741	0.407921	1	0.768525	0.658726	0.684458	0.27025	0.674564	0.501346	0.490115	0.539926	0.609931	0.646398	0.648872	0.400588	0.516585	0.152743	0.414888	0.313321	0.527739	1	0.604755	0.563273	1	0.3163	0.274886	1	1	0.532045	0.322677	0.54895	1	0.670146	0.47215
0.47	1	1	0.212829	0.679911	1	0.272438	0.502293	0.276841	0.508025	1	0.544879	1	0.893785	0.562693	0.813057	0.764948	0.410894	1	0.766741	0.659859	0.686797	0.272438	0.675388	0.499109	0.487856	0.542506	0.611628	0.647711	0.651205	0.398297	0.519188	0.154281	0.417467	0.310979	0.525575	1	0.606494	0.561256	1	0.314187	0.271861	1	1	0.534186	0.320545	0.551025	1	0.671069	0.469533
0.48	1	1	0.210129	0.680594	1	0.27025	0.50235	0.279057	0.505804	1	0.542398	1	0.894731	0.56271	0.811533	0.763145	0.413869	1	0.764948	0.660973	0.689125	0.274635	0.676192	0.496868	0.485592	0.545083	0.613311	0.649006	0.65353	0.396009	0.521789	0.155829	0.420049	0.308645	0.523404	1	0.60822	0.559229	1	0.312081	0.26885	1	1	0.53632	0.318419	0.55309	1	0.671972	0.466916
0.49	1	1	0.207448	0.681257	1	0.268071	0.502376	0.281281	0.503578	1	0.539915	1	0.895669	0.562692	0.809998	0.761333	0.416845	1	0.763145	0.662068	0.691442	0.276841	0.676976	0.494621	0.483325	0.547656	0.614979	0.650284	0.655847	0.393723	0.524388	0.157388	0.422635	0.306319	0.521226	1	0.609931	0.557192	1	0.309982	0.265853	1	1	0.538446	0.3163	0.555146	1	0.672856	0.4643
0.5	1	1	0.204785	0.681899	1	0.265901	0.502371	0.283514	0.501346	1	0.53743	1	0.8966	0.562639	0.808455	0.759511	0.419821	1	0.761333	0.663145	0.693748	0.279057	0.67774	0.49237	0.481054	0.550226	0.616632	0.651545	0.658157	0.391439	0.526984	0.158957	0.425223	0.304001	0.519042	1	0.611628	0.555146	1	0.30789	0.262872	1	1	0.540564	0.314187	0.557192	1	0.67372	0.461685
0.51	1	1	0.202141	0.682521	1	0.263741	0.502335	0.285756	0.499109	1	0.534943	1	0.897523	0.56255	0.806901	0.75768	0.422798	1	0.759511	0.664202	0.696042	0.281281	0.678484	0.490115	0.478779	0.552792	0.618271	0.652787	0.660458	0.389159	0.529578	0.160537	0.427814	0.301691	0.516851	1	0.613311	0.55309	1	0.305805	0.259905	1	1	0.542673	0.312081	0.559229	1	0.674564	0.45907
0.52	1	1	0.199516	0.683122	1	0.26159	0.502269	0.288007	0.496868	1	0.532454	1	0.898439	0.562427	0.805338	0.755839	0.425776	1	0.75768	0.665241	0.698324	0.283514	0.679208	0.487856	0.476501	0.555355	0.619894	0.654011	0.662751	0.386881	0.532169	0.162128	0.430407	0.29939	0.514653	1	0.614979	0.551025	1	0.303727	0.256953	1	1	0.544774	0.309982	0.561256	1	0.675388	0.456457
0.53	1	1	0.196911	0.683702	1	0.259449	0.502172	0.290266	0.494621	1	0.529964	1	0.899348	0.562269	0.803766	0.753989	0.428753	1	0.755839	0.666261	0.700595	0.285756	0.679911	0.485592	0.47422	0.557913	0.621502	0.655217	0.665036	0.384607	0.534758	0.16373	0.433003	0.297096	0.51245	1	0.616632	0.54895	1	0.301657	0.254017	1	1	0.546867	0.30789	0.563273	1	0.676192	0.453844
0.54	1	1	0.194324	0.684262	1	0.257317	0.502045	0.292535	0.49237	1	0.527472	1	0.90025	0.562076	0.802184	0.752129	0.431731	1	0.753989	0.667261	0.702855	0.288007	0.680594	0.483325	0.471936	0.560468	0.623095	0.656405	0.667313	0.382336	0.537344	0.165342	0.435601	0.294811	0.51024	1	0.618271	0.546867	1	0.299593	0.251096	1	1	0.54895	0.305805	0.565279	1	0.676976	0.451233
0.55	1	1	0.191757	0.684801	1	0.255194	0.501887	0.294811	0.490115	1	0.524979	1	0.901144	0.561847	0.800592	0.75026	0.434708	1	0.752129	0.668242	0.705103	0.290266	0.681257	0.481054	0.46965	0.563019	0.624673	0.657575	0.669581	0.380068	0.539926	0.166965	0.438202	0.292535	0.508025	1	0.619894	0.544774	1	0.297537	0.248192	1	1	0.551025	0.303727	0.567275	1	0.67774	0.448624
0.56	1	1	0.18921	0.685319	1	0.253082	0.501699	0.297096	0.487856	1	0.522485	1	0.902031	0.561585	0.798991	0.748382	0.437685	1	0.75026	0.669204	0.70734	0.292535	0.681899	0.478779	0.46736	0.565565	0.626235	0.658726	0.671841	0.377803	0.542506	0.168599	0.440805	0.290266	0.505804	1	0.621502	0.542673	1	0.295488	0.245303	1	1	0.55309	0.301657	0.569261	1	0.678484	0.446016
0.57	1	1	0.186682	0.685816	1	0.250979	0.501481	0.29939	0.485592	1	0.519989	1	0.902911	0.561287	0.79738	0.746494	0.440662	1	0.748382	0.670146	0.709565	0.294811	0.682521	0.476501	0.465069	0.568108	0.627782	0.659859	0.674093	0.375542	0.545083	0.170244	0.443409	0.288007	0.503578	1	0.623095	0.540564	1	0.293447	0.242431	1	1	0.555146	0.299593	0.571236	1	0.679208	0.443409
0.58	1	1	0.184174	0.686293	1	0.248886	0.501233	0.301691	0.483325	1	0.517493	1	0.903784	0.560954	0.79576	0.744597	0.443638	1	0.746494	0.671069	0.711778	0.297096	0.683122	0.47422	0.462775	0.570646	0.629312	0.660973	0.676336	0.373285	0.547656	0.171899	0.446016	0.285756	0.501346	1	0.624673	0.538446	1	0.291413	0.239575	1	1	0.557192	0.297537	0.573199	1	0.679911	0.440805
0.59	1	1	0.181685	0.686749	1	0.246802	0.500956	0.304001	0.481054	1	0.514996	1	0.904651	0.560587	0.79413	0.742691	0.446613	1	0.744597	0.671972	0.71398	0.29939	0.683702	0.471936	0.460479	0.573179	0.630827	0.662068	0.67857	0.371032	0.550226	0.173565	0.448624	0.283514	0.499109	1	0.626235	0.53632	1	0.289387	0.236736	1	1	0.559229	0.295488	0.575152	1	0.680594	0.438202
0.6	1	1	0.179217	0.687184	1	0.244728	0.500649	0.306319	0.478779	1	0.512497	1	0.90551	0.560186	0.79249	0.740775	0.449586	1	0.742691	0.672856	0.71617	0.301691	0.684262	0.46965	0.45818	0.575707	0.632325	0.663145	0.680796	0.368782	0.552792	0.175242	0.451233	0.281281	0.496868	1	0.627782	0.534186	1	0.287369	0.233914	1	1	0.561256	0.293447	0.577094	1	0.681257	0.435601
0.61	1	1	0.176769	0.687597	1	0.242665	0.500313	0.308645	0.476501	1	0.509999	1	0.906362	0.55975	0.790841	0.73885	0.452559	1	0.740775	0.67372	0.718348	0.304001	0.684801	0.46736	0.455881	0.578231	0.633808	0.664202	0.683014	0.366537	0.555355	0.176929	0.453844	0.279057	0.494621	1	0.629312	0.532045	1	0.285359	0.231109	1	1	0.563273	0.291413	0.579024	1	0.681899	0.433003
0.62	1	1	0.174341	0.68799	1	0.240611	0.499947	0.310979	0.47422	1	0.507499	1	0.907207	0.55928	0.789182	0.736916	0.45553	1	0.73885	0.674564	0.720515	0.306319	0.685319	0.465069	0.453579	0.58075	0.635274	0.665241	0.685222	0.364296	0.557913	0.178627	0.456457	0.276841	0.49237	1	0.630827	0.529896	1	0.283356	0.228321	1	1	0.565279	0.289387	0.580942	1	0.682521	0.430407
0.63	1	1	0.171934	0.688362	1	0.238567	0.499553	0.313321	0.471936	1	0.505	1	0.908045	0.558775	0.787513	0.734973	0.458499	1	0.736916	0.675388	0.72267	0.308645	0.685816	0.462775	0.451276	0.583264	0.636723	0.666261	0.687422	0.362059	0.560468	0.180336	0.45907	0.274635	0.490115	1	0.632325	0.527739	1	0.281361	0.225551	1	1	0.567275	0.287369	0.582849	1	0.683122	0.427814
0.64	1	1	0.169546	0.688713	1	0.236533	0.499129	0.315671	0.46965	1	0.5025	1	0.908877	0.558236	0.785835	0.73302	0.461467	1	0.734973	0.676192	0.724813	0.310979	0.686293	0.460479	0.448972	0.585773	0.638156	0.667261	0.689613	0.359827	0.563019	0.182056	0.461685	0.272438	0.487856	1	0.633808	0.525575	1	0.279374	0.222799	1	1	0.569261	0.285359	0.584744	1	0.683702	0.425223
0.65	1	1	0.16718	0.689042	1	0.234509	0.498677	0.318028	0.46736	1	0.5	1	0.909702	0.557663	0.784147	0.731059	0.464432	1	0.73302	0.676976	0.726945	0.313321	0.686749	0.45818	0.446667	0.588277	0.639572	0.668242	0.691795	0.3576	0.565565	0.183786	0.4643	0.27025	0.485592	1	0.635274	0.523404	1	0.277395	0.220064	1	1	0.571236	0.283356	0.586627	1	0.684262	0.422635
0.66	1	1	0.164833	0.689351	1	0.232496	0.498197	0.320393	0.465069	1	0.4975	1	0.91052	0.557057	0.78245	0.729088	0.467395	1	0.731059	0.67774	0.729065	0.315671	0.687184	0.455881	0.444361	0.590775	0.640971	0.669204	0.693968	0.355377	0.568108	0.185528	0.466916	0.268071	0.483325	1	0.636723	0.521226	1	0.275424	0.217347	1	1	0.573199	0.281361	0.588497	1	0.684801	0.420049
0.67	1	1	0.162508	0.689638	1	0.230492	0.497689	0.322766	0.462775	1	0.495	1	0.911331	0.556416	0.780743	0.727108	0.470356	1	0.729088	0.678484	0.731173	0.318028	0.687597	0.453579	0.442054	0.593268	0.642354	0.670146	0.696131	0.353159	0.570646	0.187279	0.469533	0.265901	0.481054	1	0.638156	0.519042	1	0.273462	0.214649	1	1	0.575152	0.279374	0.590355	1	0.685319	0.417467
0.68	1	1	0.160203	0.689904	1	0.228499	0.497152	0.325145	0.460479	1	0.492501	1	0.912136	0.555742	0.779026	0.725119	0.473315	1	0.727108	0.679208	0.733269	0.320393	0.68799	0.451276	0.439747	0.595756	0.643719	0.671069	0.698286	0.350946	0.573179	0.189042	0.47215	0.263741	0.478779	1	0.639572	0.516851	1	0.271507	0.211969	1	1	0.577094	0.277395	0.592201	1	0.685816	0.414888
0.69	1	1	0.157919	0.690149	1	0.226516	0.496588	0.327533	0.45818	1	0.490001	1	0.912934	0.555034	0.7773	0.723122	0.476271	1	0.725119	0.679911	0.735354	0.322766	0.688362	0.448972	0.437439	0.598237	0.645067	0.671972	0.700432	0.348738	0.575707	0.190815	0.474767	0.26159	0.476501	1	0.640971	0.514653	1	0.269561	0.209307	1	1	0.579024	0.275424	0.594034	1	0.686293	0.412312
0.7	1	1	0.155655	0.690372	1	0.224543	0.495996	0.329927	0.455881	1	0.487503	1	0.913726	0.554293	0.775564	0.721115	0.479224	1	0.723122	0.680594	0.737427	0.325145	0.688713	0.446667	0.435131	0.600713	0.646398	0.672856	0.702569	0.346535	0.578231	0.192599	0.477385	0.259449	0.47422	1	0.642354	0.51245	1	0.267623	0.206664	1	1	0.580942	0.273462	0.595854	1	0.686749	0.409739
0.71	1	1	0.153413	0.690575	1	0.22258	0.495377	0.332329	0.453579	1	0.485004	1	0.914511	0.553518	0.773819	0.7191	0.482173	1	0.721115	0.681257	0.739488	0.327533	0.689042	0.444361	0.432823	0.603184	0.647711	0.67372	0.704696	0.344338	0.58075	0.194394	0.480003	0.257317	0.471936	1	0.643719	0.51024	1	0.265694	0.20404	1	1	0.582849	0.271507	0.597661	1	0.687184	0.40717
0.72	1	1	0.151191	0.690756	1	0.220628	0.494731	0.334737	0.451276	1	0.482507	1	0.915289	0.552711	0.772064	0.717075	0.48512	1	0.7191	0.681899	0.741537	0.329927	0.689351	0.442054	0.430515	0.605648	0.649006	0.674564	0.706814	0.342145	0.583264	0.196199	0.482621	0.255194	0.46965	1	0.645067	0.508025	1	0.263772	0.201434	1	1	0.584744	0.269561	0.599455	1	0.687597	0.404605
0.73	1	1	0.148991	0.690916	1	0.218686	0.494058	0.337153	0.448972	1	0.480011	1	0.916062	0.55187	0.770299	0.715042	0.488063	1	0.717075	0.682521	0.743574	0.332329	0.689638	0.439747	0.428207	0.608106	0.650284	0.675388	0.708923	0.339959	0.585773	0.198015	0.485238	0.253082	0.46736	1	0.646398	0.505804	1	0.26186	0.198848	1	1	0.586627	0.267623	0.601235	1	0.68799	0.402043
0.74	1	1	0.146811	0.691055	1	0.216754	0.493358	0.339575	0.446667	1	0.477515	1	0.916827	0.550996	0.768525	0.713	0.491003	1	0.715042	0.683122	0.7456	0.334737	0.689904	0.437439	0.4259	0.610558	0.651545	0.676192	0.711022	0.337778	0.588277	0.199841	0.487856	0.250979	0.465069	1	0.647711	0.503578	1	0.259955	0.196281	1	1	0.588497	0.265694	0.603002	1	0.688362	0.399485
0.75	1	1	0.144652	0.691172	1	0.214833	0.492632	0.342004	0.444361	1	0.475021	1	0.917587	0.55009	0.766741	0.71095	0.493939	1	0.713	0.683702	0.747614	0.337153	0.690149	0.435131	0.423593	0.613004	0.652787	0.676976	0.713112	0.335603	0.590775	0.201678	0.490472	0.248886	0.462775	1	0.649006	0.501346	1	0.25806	0.193733	1	1	0.590355	0.263772	0.604755	1	0.688713	0.396931
0.76	1	1	0.142514	0.691268	1	0.212922	0.491879	0.34444	0.442054	1	0.472528	1	0.91834	0.549151	0.764948	0.70889	0.496871	1	0.71095	0.684262	0.749616	0.339575	0.690372	0.432823	0.421287	0.615443	0.654011	0.67774	0.715193	0.333433	0.593268	0.203526	0.493088	0.246802	0.460479	1	0.650284	0.499109	1	0.256172	0.191204	1	1	0.592201	0.26186	0.606494	1	0.689042	0.394382
0.77	1	1	0.140398	0.691342	1	0.211022	0.491101	0.346882	0.439747	1	0.470036	1	0.919087	0.54818	0.763145	0.706822	0.4998	1	0.70889	0.684801	0.751606	0.342004	0.690575	0.430515	0.418981	0.617876	0.655217	0.678484	0.717264	0.33127	0.595756	0.205384	0.495704	0.244728	0.45818	1	0.651545	0.496868	1	0.254294	0.188695	1	1	0.594034	0.259955	0.60822	1	0.689351	0.391836
0.78	1	1	0.138302	0.691396	1	0.209132	0.490297	0.349331	0.437439	1	0.467546	1	0.919827	0.547177	0.761333	0.704746	0.502723	1	0.706822	0.685319	0.753585	0.34444	0.690756	0.428207	0.416677	0.620302	0.656405	0.679208	0.719325	0.329112	0.598237	0.207253	0.498319	0.242665	0.455881	1	0.652787	0.494621	1	0.252424	0.186206	1	1	0.595854	0.25806	0.609931	1	0.689638	0.389295
0.79	1	1	0.136228	0.691428	1	0.207253	0.489467	0.351786	0.435131	1	0.465057	1	0.920561	0.546141	0.759511	0.702661	0.505643	1	0.704746	0.685816	0.755551	0.346882	0.690916	0.4259	0.414374	0.622722	0.657575	0.679911	0.721377	0.326961	0.600713	0.209132	0.500932	0.240611	0.453579	1	0.654011	0.49237	1	0.250563	0.183736	1	1	0.597661	0.256172	0.611628	1	0.689904	0.386759
0.8	1	1	0.134175	0.691438	1	0.205384	0.488612	0.354247	0.432823	1	0.46257	1	0.92129	0.545074	0.75768	0.700567	0.508558	1	0.702661	0.686293	0.757506	0.349331	0.691055	0.423593	0.412072	0.625135	0.658726	0.680594	0.723419	0.324816	0.603184	0.211022	0.503545	0.238567	0.451276	1	0.655217	0.490115	1	0.248711	0.181287	1	1	0.599455	0.254294	0.613311	1	0.690149	0.384227
0.81	1	1	0.132142	0.691428	1	0.203526	0.487733	0.356715	0.430515	1	0.460085	1	0.922012	0.543975	0.755839	0.698465	0.511469	1	0.700567	0.686749	0.759449	0.351786	0.691172	0.421287	0.409771	0.627541	0.659859	0.681257	0.725452	0.322677	0.605648	0.212922	0.506156	0.236533	0.448972	1	0.656405	0.487856	1	0.246867	0.178857	1	1	0.601235	0.252424	0.614979	1	0.690372	0.3817
0.82	1	1	0.130131	0.691396	1	0.201678	0.486828	0.359188	0.428207	1	0.457602	1	0.922728	0.542845	0.753989	0.696355	0.514374	1	0.698465	0.687184	0.761381	0.354247	0.691268	0.418981	0.407473	0.62994	0.660973	0.681899	0.727475	0.320545	0.608106	0.214833	0.508765	0.234509	0.446667	1	0.657575	0.485592	1	0.245032	0.176447	1	1	0.603002	0.250563	0.616632	1	0.690575	0.379178
0.83	1	1	0.128141	0.691342	1	0.199841	0.4859	0.361667	0.4259	1	0.455121	1	0.923438	0.541683	0.752129	0.694236	0.517275	1	0.696355	0.687597	0.7633	0.356715	0.691342	0.416677	0.405176	0.632332	0.662068	0.682521	0.729489	0.318419	0.610558	0.216754	0.511374	0.232496	0.444361	1	0.658726	0.483325	1	0.243206	0.174057	1	1	0.604755	0.248711	0.618271	1	0.690756	0.37666
0.84	1	1	0.126172	0.691268	1	0.198015	0.484947	0.364152	0.423593	1	0.452642	1	0.924142	0.54049	0.75026	0.69211	0.52017	1	0.694236	0.68799	0.765208	0.359188	0.691396	0.414374	0.402881	0.634717	0.663145	0.683122	0.731492	0.3163	0.613004	0.218686	0.51398	0.230492	0.442054	1	0.659859	0.481054	1	0.241389	0.171687	1	1	0.606494	0.246867	0.619894	1	0.690916	0.374148
0.85	1	1	0.124224	0.691172	1	0.196199	0.48397	0.366643	0.421287	1	0.450166	1	0.92484	0.539267	0.748382	0.689974	0.523061	1	0.69211	0.688362	0.767104	0.361667	0.691428	0.412072	0.400588	0.637095	0.664202	0.683702	0.733486	0.314187	0.615443	0.220628	0.516585	0.228499	0.439747	1	0.660973	0.478779	1	0.239581	0.169338	1	1	0.60822	0.245032	0.621502	1	0.691055	0.371641
0.86	1	1	0.122297	0.691055	1	0.194394	0.482969	0.369139	0.418981	1	0.447692	1	0.925532	0.538013	0.746494	0.687831	0.525945	1	0.689974	0.688713	0.768989	0.364152	0.691438	0.409771	0.398297	0.639465	0.665241	0.684262	0.73547	0.312081	0.617876	0.22258	0.519188	0.226516	0.437439	1	0.662068	0.476501	1	0.237782	0.167009	1	1	0.609931	0.243206	0.623095	1	0.691172	0.369139
0.87	1	1	0.120391	0.690916	1	0.192599	0.481945	0.371641	0.416677	1	0.445221	1	0.926218	0.536728	0.744597	0.68568	0.528825	1	0.687831	0.689042	0.770861	0.366643	0.691428	0.407473	0.396009	0.641828	0.666261	0.684801	0.737444	0.309982	0.620302	0.224543	0.521789	0.224543	0.435131	1	0.663145	0.47422	1	0.235991	0.1647	1	1	0.611628	0.241389	0.624673	1	0.691268	0.366643
0.88	1	1	0.118506	0.690756	1	0.190815	0.480898	0.374148	0.414374	1	0.442752	1	0.926899	0.535413	0.742691	0.683521	0.531698	1	0.68568	0.689351	0.772722	0.369139	0.691396	0.405176	0.393723	0.644184	0.667261	0.685319	0.739409	0.30789	0.622722	0.226516	0.524388	0.22258	0.432823	1	0.664202	0.471936	1	0.23421	0.162412	1	1	0.613311	0.239581	0.626235	1	0.691342	0.364152
0.89	1	1	0.116642	0.690575	1	0.189042	0.479829	0.37666	0.412072	1	0.440286	1	0.927574	0.534068	0.740775	0.681354	0.534566	1	0.683521	0.689638	0.774572	0.371641	0.691342	0.402881	0.391439	0.646532	0.668242	0.685816	0.741363	0.305805	0.625135	0.228499	0.526984	0.220628	0.430515	1	0.665241	0.46965	1	0.232438	0.160144	1	1	0.614979	0.237782	0.627782	1	0.691396	0.361667
0.9	1	1	0.114798	0.690372	1	0.187279	0.478736	0.379178	0.409771	1	0.437823	1	0.928242	0.532693	0.73885	0.679179	0.537427	1	0.681354	0.689904	0.776409	0.374148	0.691268	0.400588	0.389159	0.648872	0.669204	0.686293	0.743308	0.303727	0.627541	0.230492	0.529578	0.218686	0.428207	1	0.666261	0.46736	1	0.230675	0.157896	1	1	0.616632	0.235991	0.629312	1	0.691428	0.359188
0.91	1	1	0.112976	0.690149	1	0.185528	0.477622	0.3817	0.407473	1	0.435364	1	0.928906	0.531289	0.736916	0.676996	0.540283	1	0.679179	0.690149	0.778235	0.37666	0.691172	0.398297	0.386881	0.651205	0.670146	0.686749	0.745243	0.301657	0.62994	0.232496	0.532169	0.216754	0.4259	1	0.667261	0.465069	1	0.22892	0.155669	1	1	0.618271	0.23421	0.630827	1	0.691438	0.356715
0.92	1	1	0.111174	0.689904	1	0.183786	0.476485	0.384227	0.405176	1	0.432907	1	0.929563	0.529856	0.734973	0.674805	0.543132	1	0.676996	0.690372	0.78005	0.379178	0.691055	0.396009	0.384607	0.65353	0.671069	0.687184	0.747168	0.299593	0.632332	0.234509	0.534758	0.214833	0.423593	1	0.668242	0.462775	1	0.227175	0.153463	1	1	0.619894	0.232438	0.632325	1	0.691428	0.354247
0.93	1	1	0.109393	0.689638	1	0.182056	0.475327	0.386759	0.402881	1	0.430454	1	0.930215	0.528393	0.73302	0.672607	0.545975	1	0.674805	0.690575	0.781853	0.3817	0.690916	0.393723	0.382336	0.655847	0.671972	0.687597	0.749083	0.297537	0.634717	0.236533	0.537344	0.212922	0.421287	1	0.669204	0.460479	1	0.225439	0.151277	1	1	0.621502	0.230675	0.633808	1	0.691396	0.351786
0.94	1	1	0.107633	0.689351	1	0.180336	0.474147	0.389295	0.400588	1	0.428004	1	0.930862	0.526901	0.731059	0.670401	0.548811	1	0.672607	0.690756	0.783644	0.384227	0.690756	0.391439	0.380068	0.658157	0.672856	0.68799	0.750988	0.295488	0.637095	0.238567	0.539926	0.211022	0.418981	1	0.670146	0.45818	1	0.223713	0.149112	1	1	0.623095	0.22892	0.635274	1	0.691342	0.349331
0.95	1	1	0.105893	0.689042	1	0.178627	0.472947	0.391836	0.398297	1	0.425557	1	0.931502	0.525381	0.729088	0.668188	0.55164	1	0.670401	0.690916	0.785423	0.386759	0.690575	0.389159	0.377803	0.660458	0.67372	0.688362	0.752882	0.293447	0.639465	0.240611	0.542506	0.209132	0.416677	1	0.671069	0.455881	1	0.221995	0.146968	1	1	0.624673	0.227175	0.636723	1	0.691268	0.346882
0.96	1	1	0.104174	0.688713	1	0.176929	0.471725	0.394382	0.396009	1	0.423115	1	0.932138	0.523833	0.727108	0.665967	0.554463	1	0.668188	0.691055	0.787192	0.389295	0.690372	0.386881	0.375542	0.662751	0.674564	0.688713	0.754767	0.291413	0.641828	0.242665	0.545083	0.207253	0.414374	1	0.671972	0.453579	1	0.220286	0.144844	1	1	0.626235	0.225439	0.638156	1	0.691172	0.34444
0.97	1	1	0.102476	0.688362	1	0.175242	0.470483	0.396931	0.393723	1	0.420676	1	0.932768	0.522257	0.725119	0.663739	0.557279	1	0.665967	0.691172	0.788948	0.391836	0.690149	0.384607	0.373285	0.665036	0.675388	0.689042	0.756642	0.289387	0.644184	0.244728	0.547656	0.205384	0.412072	1	0.672856	0.451276	1	0.218587	0.142741	1	1	0.627782	0.223713	0.639572	1	0.691055	0.342004
0.98	1	1	0.100798	0.68799	1	0.173565	0.469221	0.399485	0.391439	1	0.418241	1	0.933392	0.520652	0.723122	0.661503	0.560087	1	0.663739	0.691268	0.790693	0.394382	0.689904	0.382336	0.371032	0.667313	0.676192	0.689351	0.758507	0.287369	0.646532	0.246802	0.550226	0.203526	0.409771	1	0.67372	0.448972	1	0.216897	0.140658	1	1	0.629312	0.221995	0.640971	1	0.690916	0.339575
0.99	1	1	0.0991396	0.687597	1	0.171899	0.467938	0.402043	0.389159	1	0.415809	1	0.934011	0.519021	0.721115	0.65926	0.562889	1	0.661503	0.691342	0.792427	0.396931	0.689638	0.380068	0.368782	0.669581	0.676976	0.689638	0.760362	0.285359	0.648872	0.248886	0.552792	0.201678	0.407473	1	0.674564	0.446667	1	0.215216	0.138597	1	1	0.630827	0.220286	0.642354	1	0.690756	0.337153
1	1	1	0.0975019	0.687184	1	0.170244	0.466636	0.404605	0.386881	1	0.413382	1	0.934625	0.517362	0.7191	0.65701	0.565683	1	0.65926	0.691396	0.794149	0.399485	0.689351	0.377803	0.366537	0.671841	0.67774	0.689904	0.762207	0.283356	0.651205	0.250979	0.555355	0.199841	0.405176	1	0.675388	0.444361	1	0.213544	0.136556	1	1	0.632325	0.218587	0.643719	1	0.690575	0.334737
1.01	1	1	0.0958844	0.686749	1	0.168599	0.465315	0.40717	0.384607	1	0.41096	1	0.935233	0.515675	0.717075	0.654753	0.568469	1	0.65701	0.691428	0.79586	0.402043	0.689042	0.375542	0.364296	0.674093	0.678484	0.690149	0.764042	0.281361	0.65353	0.253082	0.557913	0.198015	0.402881	1	0.676192	0.442054	1	0.211882	0.134535	1	1	0.633808	0.216897	0.645067	1	0.690372	0.332329
1.02	1	1	0.094287	0.686293	1	0.166965	0.463974	0.409739	0.382336	1	0.408541	1	0.935836	0.513963	0.715042	0.652489	0.571248	1	0.654753	0.691438	0.797559	0.404605	0.688713	0.373285	0.362059	0.676336	0.679208	0.690372	0.765866	0.279374	0.655847	0.255194	0.560468	0.196199	0.400588	1	0.676976	0.439747	1	0.210229	0.132535	1	1	0.635274	0.215216	0.646398	1	0.690149	0.329927
1.03	1	1	0.0927095	0.685816	1	0.165342	0.462615	0.412312	0.380068	1	0.406127	1	0.936434	0.512223	0.713	0.650219	0.574019	1	0.652489	0.691428	0.799247	0.40717	0.688362	0.371032	0.359827	0.67857	0.679911	0.690575	0.767681	0.277395	0.658157	0.257317	0.563019	0.194394	0.398297	1	0.67774	0.437439	1	0.208585	0.130556	1	1	0.636723	0.213544	0.647711	1	0.689904	0.327533
1.04	1	1	0.0911519	0.685319	1	0.16373	0.461237	0.414888	0.377803	1	0.403717	1	0.937027	0.510458	0.71095	0.647941	0.576783	1	0.650219	0.691396	0.800923	0.409739	0.68799	0.368782	0.3576	0.680796	0.680594	0.690756	0.769485	0.275424	0.660458	0.259449	0.565565	0.192599	0.396009	1	0.678484	0.435131	1	0.20695	0.128598	1	1	0.638156	0.211882	0.649006	1	0.689638	0.325145
1.05	1	1	0.0896141	0.684801	1	0.162128	0.459842	0.417467	0.375542	1	0.401312	1	0.937614	0.508667	0.70889	0.645656	0.579538	1	0.647941	0.691342	0.802589	0.412312	0.687597	0.366537	0.355377	0.683014	0.681257	0.690916	0.77128	0.273462	0.662751	0.26159	0.568108	0.190815	0.393723	1	0.679208	0.432823	1	0.205325	0.12666	1	1	0.639572	0.210229	0.650284	1	0.689351	0.322766
1.06	1	1	0.088096	0.684262	1	0.160537	0.458428	0.420049	0.373285	1	0.398912	1	0.938197	0.50685	0.706822	0.643365	0.582285	1	0.645656	0.691268	0.804243	0.414888	0.687184	0.364296	0.353159	0.685222	0.681899	0.691055	0.773064	0.271507	0.665036	0.263741	0.570646	0.189042	0.391439	1	0.679911	0.430515	1	0.203709	0.124742	1	1	0.640971	0.208585	0.651545	1	0.689042	0.320393
1.07	1	1	0.0865975	0.683702	1	0.158957	0.456996	0.422635	0.371032	1	0.396517	1	0.938774	0.505008	0.704746	0.641067	0.585024	1	0.643365	0.691172	0.805886	0.417467	0.686749	0.362059	0.350946	0.687422	0.682521	0.691172	0.774838	0.269561	0.667313	0.265901	0.573179	0.187279	0.389159	1	0.680594	0.428207	1	0.202102	0.122845	1	1	0.642354	0.20695	0.652787	1	0.688713	0.318028
1.08	1	1	0.0851184	0.683122	1	0.157388	0.455548	0.425223	0.368782	1	0.394126	1	0.939346	0.503141	0.702661	0.638763	0.587755	1	0.641067	0.691055	0.807517	0.420049	0.686293	0.359827	0.348738	0.689613	0.683122	0.691268	0.776603	0.267623	0.669581	0.268071	0.575707	0.185528	0.386881	1	0.681257	0.4259	1	0.200504	0.120969	1	1	0.643719	0.205325	0.654011	1	0.688362	0.315671
1.09	1	1	0.0836587	0.682521	1	0.155829	0.454082	0.427814	0.366537	1	0.391741	1	0.939913	0.501249	0.700567	0.636453	0.590478	1	0.638763	0.690916	0.809138	0.422635	0.685816	0.3576	0.346535	0.691795	0.683702	0.691342	0.778357	0.265694	0.671841	0.27025	0.578231	0.183786	0.384607	1	0.681899	0.423593	1	0.198916	0.119113	1	1	0.645067	0.203709	0.655217	1	0.68799	0.313321
1.1	1	1	0.0822183	0.681899	1	0.154281	0.4526	0.430407	0.364296	1	0.389361	1	0.940476	0.499333	0.698465	0.634136	0.593192	1	0.636453	0.690756	0.810747	0.425223	0.685319	0.355377	0.344338	0.693968	0.684262	0.691396	0.780101	0.263772	0.674093	0.272438	0.58075	0.182056	0.382336	1	0.682521	0.421287	1	0.197337	0.117277	1	1	0.646398	0.202102	0.656405	1	0.687597	0.310979
1.11	1	1	0.080797	0.681257	1	0.152743	0.451101	0.433003	0.362059	1	0.386986	1	0.941033	0.497393	0.696355	0.631812	0.595897	1	0.634136	0.690575	0.812345	0.427814	0.684801	0.353159	0.342145	0.696131	0.684801	0.691428	0.781834	0.26186	0.676336	0.274635	0.583264	0.180336	0.380068	1	0.683122	0.418981	1	0.195767	0.115462	1	1	0.647711	0.200504	0.657575	1	0.687184	0.308645
1.12	1	1	0.0793947	0.680594	1	0.151216	0.449586	0.435601	0.359827	1	0.384616	1	0.941585	0.495429	0.694236	0.629483	0.598594	1	0.631812	0.690372	0.813932	0.430407	0.684262	0.350946	0.339959	0.698286	0.685319	0.691438	0.783558	0.259955	0.67857	0.276841	0.585773	0.178627	0.377803	1	0.683702	0.416677	1	0.194207	0.113667	1	1	0.649006	0.198916	0.658726	1	0.686749	0.306319
1.13	1	1	0.0780113	0.679911	1	0.1497	0.448056	0.438202	0.3576	1	0.382252	1	0.942133	0.493441	0.69211	0.627148	0.601281	1	0.629483	0.690149	0.815508	0.433003	0.683702	0.348738	0.337778	0.700432	0.685816	0.691428	0.785272	0.25806	0.680796	0.279057	0.588277	0.176929	0.375542	1	0.684262	0.414374	1	0.192655	0.111893	1	1	0.650284	0.197337	0.659859	1	0.686293	0.304001
1.14	1	1	0.0766466	0.679208	1	0.148195	0.44651	0.440805	0.355377	1	0.379894	1	0.942676	0.491431	0.689974	0.624806	0.60396	1	0.627148	0.689904	0.817073	0.435601	0.683122	0.346535	0.335603	0.702569	0.686293	0.691396	0.786975	0.256172	0.683014	0.281281	0.590775	0.175242	0.373285	1	0.684801	0.412072	1	0.191114	0.110138	1	1	0.651545	0.195767	0.660973	1	0.685816	0.301691
1.15	1	1	0.0753007	0.678484	1	0.1467	0.444948	0.443409	0.353159	1	0.377541	1	0.943214	0.489397	0.687831	0.622459	0.60663	1	0.624806	0.689638	0.818627	0.438202	0.682521	0.344338	0.333433	0.704696	0.686749	0.691342	0.788669	0.254294	0.685222	0.283514	0.593268	0.173565	0.371032	1	0.685319	0.409771	1	0.189581	0.108404	1	1	0.652787	0.194207	0.662068	1	0.685319	0.29939
1.16	1	1	0.0739732	0.67774	1	0.145215	0.443372	0.446016	0.350946	1	0.375194	1	0.943747	0.487342	0.68568	0.620106	0.609291	1	0.622459	0.689351	0.82017	0.440805	0.681899	0.342145	0.33127	0.706814	0.687184	0.691268	0.790352	0.252424	0.687422	0.285756	0.595756	0.171899	0.368782	1	0.685816	0.407473	1	0.188058	0.106689	1	1	0.654011	0.192655	0.663145	1	0.684801	0.297096
1.17	1	1	0.0726641	0.676976	1	0.143742	0.441781	0.448624	0.348738	1	0.372852	1	0.944276	0.485264	0.683521	0.617748	0.611942	1	0.620106	0.689042	0.821703	0.443409	0.681257	0.339959	0.329112	0.708923	0.687597	0.691172	0.792025	0.250563	0.689613	0.288007	0.598237	0.170244	0.366537	1	0.686293	0.405176	1	0.186543	0.104995	1	1	0.655217	0.191114	0.664202	1	0.684262	0.294811
1.18	1	1	0.0713733	0.676192	1	0.142279	0.440176	0.451233	0.346535	1	0.370517	1	0.944799	0.483164	0.681354	0.615384	0.614584	1	0.617748	0.688713	0.823224	0.446016	0.680594	0.337778	0.326961	0.711022	0.68799	0.691055	0.793688	0.248711	0.691795	0.290266	0.600713	0.168599	0.364296	1	0.686749	0.402881	1	0.185039	0.10332	1	1	0.656405	0.189581	0.665241	1	0.683702	0.292535
1.19	1	1	0.0701006	0.675388	1	0.140826	0.438557	0.453844	0.344338	1	0.368188	1	0.945319	0.481043	0.679179	0.613014	0.617217	1	0.615384	0.688362	0.824735	0.448624	0.679911	0.335603	0.324816	0.713112	0.688362	0.690916	0.795341	0.246867	0.693968	0.292535	0.603184	0.166965	0.362059	1	0.687184	0.400588	1	0.183543	0.101665	1	1	0.657575	0.188058	0.666261	1	0.683122	0.290266
1.2	1	1	0.0688459	0.674564	1	0.139384	0.436925	0.456457	0.342145	1	0.365864	1	0.945833	0.4789	0.676996	0.610639	0.61984	1	0.613014	0.68799	0.826234	0.451233	0.679208	0.333433	0.322677	0.715193	0.688713	0.690756	0.796984	0.245032	0.696131	0.294811	0.605648	0.165342	0.359827	1	0.687597	0.398297	1	0.182057	0.10003	1	1	0.658726	0.186543	0.667261	1	0.682521	0.288007
1.21	1	1	0.0676091	0.67372	1	0.137952	0.435279	0.45907	0.339959	1	0.363547	1	0.946343	0.476737	0.674805	0.608259	0.622454	1	0.610639	0.687597	0.827723	0.453844	0.678484	0.33127	0.320545	0.717264	0.689042	0.690575	0.798617	0.243206	0.698286	0.297096	0.608106	0.16373	0.3576	1	0.68799	0.396009	1	0.180579	0.0984149	1	1	0.659859	0.185039	0.668242	1	0.681899	0.285756
1.22	1	1	0.06639	0.672856	1	0.136531	0.433619	0.461685	0.337778	1	0.361237	1	0.946849	0.474554	0.672607	0.605874	0.625058	1	0.608259	0.687184	0.829202	0.456457	0.67774	0.329112	0.318419	0.719325	0.689351	0.690372	0.80024	0.241389	0.700432	0.29939	0.610558	0.162128	0.355377	1	0.688362	0.393723	1	0.179112	0.0968191	1	1	0.660973	0.183543	0.669204	1	0.681257	0.283514
1.23	1	1	0.0651884	0.671972	1	0.13512	0.431947	0.4643	0.335603	1	0.358933	1	0.94735	0.47235	0.670401	0.603483	0.627652	1	0.605874	0.686749	0.830669	0.45907	0.676976	0.326961	0.3163	0.721377	0.689638	0.690149	0.801853	0.239581	0.702569	0.301691	0.613004	0.160537	0.353159	1	0.688713	0.391439	1	0.177653	0.0952426	1	1	0.662068	0.182057	0.670146	1	0.680594	0.281281
1.24	1	1	0.0640042	0.671069	1	0.13372	0.430263	0.466916	0.333433	1	0.356635	1	0.947846	0.470127	0.668188	0.601088	0.630236	1	0.603483	0.686293	0.832127	0.461685	0.676192	0.324816	0.314187	0.723419	0.689904	0.689904	0.803456	0.237782	0.704696	0.304001	0.615443	0.158957	0.350946	1	0.689042	0.389159	1	0.176203	0.0936856	1	1	0.663145	0.180579	0.671069	1	0.679911	0.279057
1.25	1	1	0.0628374	0.670146	1	0.13233	0.428566	0.469533	0.33127	1	0.354344	1	0.948339	0.467884	0.665967	0.598688	0.632811	1	0.601088	0.685816	0.833573	0.4643	0.675388	0.322677	0.312081	0.725452	0.690149	0.689638	0.805049	0.235991	0.706814	0.306319	0.617876	0.157388	0.348738	1	0.689351	0.386881	1	0.174763	0.0921478	1	1	0.664202	0.179112	0.671972	1	0.679208	0.276841
1.26	1	1	0.0616877	0.669204	1	0.130951	0.426858	0.47215	0.329112	1	0.352059	1	0.948826	0.465622	0.663739	0.596283	0.635375	1	0.598688	0.685319	0.835009	0.466916	0.674564	0.320545	0.309982	0.727475	0.690372	0.689351	0.806632	0.23421	0.708923	0.308645	0.620302	0.155829	0.346535	1	0.689638	0.384607	1	0.173332	0.0906291	1	1	0.665241	0.177653	0.672856	1	0.678484	0.274635
1.27	1	1	0.0605549	0.668242	1	0.129582	0.425137	0.474767	0.326961	1	0.349781	1	0.94931	0.463342	0.661503	0.593873	0.637929	1	0.596283	0.684801	0.836434	0.469533	0.67372	0.318419	0.30789	0.729489	0.690575	0.689042	0.808205	0.232438	0.711022	0.310979	0.622722	0.154281	0.344338	1	0.689904	0.382336	1	0.17191	0.0891295	1	1	0.666261	0.176203	0.67372	1	0.67774	0.272438
1.28	1	1	0.059439	0.667261	1	0.128223	0.423406	0.477385	0.324816	1	0.347511	1	0.949789	0.461043	0.65926	0.591459	0.640474	1	0.593873	0.684262	0.83785	0.47215	0.672856	0.3163	0.305805	0.731492	0.690756	0.688713	0.809768	0.230675	0.713112	0.313321	0.625135	0.152743	0.342145	1	0.690149	0.380068	1	0.170497	0.0876489	1	1	0.667261	0.174763	0.674564	1	0.676976	0.27025
1.29	1	1	0.0583398	0.666261	1	0.126875	0.421663	0.480003	0.322677	1	0.345247	1	0.950263	0.458726	0.65701	0.58904	0.643008	1	0.591459	0.683702	0.839254	0.474767	0.671972	0.314187	0.303727	0.733486	0.690916	0.688362	0.811321	0.22892	0.715193	0.315671	0.627541	0.151216	0.339959	1	0.690372	0.377803	1	0.169093	0.0861871	1	1	0.668242	0.173332	0.675388	1	0.676192	0.268071
1.3	1	1	0.0572571	0.665241	1	0.125537	0.41991	0.482621	0.320545	1	0.34299	1	0.950734	0.456392	0.654753	0.586618	0.645531	1	0.58904	0.683122	0.840648	0.477385	0.671069	0.312081	0.301657	0.73547	0.691055	0.68799	0.812864	0.227175	0.717264	0.318028	0.62994	0.1497	0.337778	1	0.690575	0.375542	1	0.167698	0.084744	1	1	0.669204	0.17191	0.676192	1	0.675388	0.265901
1.31	1	1	0.0561908	0.664202	1	0.124209	0.418146	0.485238	0.318419	1	0.34074	1	0.9512	0.45404	0.652489	0.584191	0.648045	1	0.586618	0.682521	0.842032	0.480003	0.670146	0.309982	0.299593	0.737444	0.691172	0.687597	0.814398	0.225439	0.719325	0.320393	0.632332	0.148195	0.335603	1	0.690756	0.373285	1	0.166313	0.0833195	1	1	0.670146	0.170497	0.676976	1	0.674564	0.263741
1.32	1	1	0.0551407	0.663145	1	0.122892	0.416372	0.487856	0.3163	1	0.338497	1	0.951662	0.451672	0.650219	0.581759	0.650547	1	0.584191	0.681899	0.843406	0.482621	0.669204	0.30789	0.297537	0.739409	0.691268	0.687184	0.815921	0.223713	0.721377	0.322766	0.634717	0.1467	0.333433	1	0.690916	0.371032	1	0.164936	0.0819136	1	1	0.671069	0.169093	0.67774	1	0.67372	0.26159
1.33	1	1	0.0541067	0.662068	1	0.121585	0.414588	0.490472	0.314187	1	0.336261	1	0.95212	0.449287	0.647941	0.579324	0.65304	1	0.581759	0.681257	0.84477	0.485238	0.668242	0.305805	0.295488	0.741363	0.691342	0.686749	0.817434	0.221995	0.723419	0.325145	0.637095	0.145215	0.33127	1	0.691055	0.368782	1	0.163569	0.080526	1	1	0.671972	0.167698	0.678484	1	0.672856	0.259449
1.34	1	1	0.0530887	0.660973	1	0.120287	0.412795	0.493088	0.312081	1	0.334033	1	0.952574	0.446886	0.645656	0.576885	0.655522	1	0.579324	0.680594	0.846123	0.487856	0.667261	0.303727	0.293447	0.743308	0.691396	0.686293	0.818938	0.220286	0.725452	0.327533	0.639465	0.143742	0.329112	1	0.691172	0.366537	1	0.162211	0.0791567	1	1	0.672856	0.166313	0.679208	1	0.671972	0.257317
1.35	1	1	0.0520864	0.659859	1	0.119001	0.410992	0.495704	0.309982	1	0.331812	1	0.953024	0.444469	0.643365	0.574443	0.657993	1	0.576885	0.679911	0.847466	0.490472	0.666261	0.301657	0.291413	0.745243	0.691428	0.685816	0.820432	0.218587	0.727475	0.329927	0.641828	0.142279	0.326961	1	0.691268	0.364296	1	0.160861	0.0778055	1	1	0.67372	0.164936	0.679911	1	0.671069	0.255194
1.36	1	1	0.0510997	0.658726	1	0.117724	0.40918	0.498319	0.30789	1	0.329599	1	0.95347	0.442037	0.641067	0.571996	0.660453	1	0.574443	0.679208	0.848799	0.493088	0.665241	0.299593	0.289387	0.747168	0.691438	0.685319	0.821916	0.216897	0.729489	0.332329	0.644184	0.140826	0.324816	1	0.691342	0.362059	1	0.159521	0.0764724	1	1	0.674564	0.163569	0.680594	1	0.670146	0.253082
1.37	1	1	0.0501284	0.657575	1	0.116457	0.40736	0.500932	0.305805	1	0.327393	1	0.953911	0.43959	0.638763	0.569546	0.662903	1	0.571996	0.678484	0.850122	0.495704	0.664202	0.297537	0.287369	0.749083	0.691428	0.684801	0.82339	0.215216	0.731492	0.334737	0.646532	0.139384	0.322677	1	0.691396	0.359827	1	0.158189	0.0751571	1	1	0.675388	0.162211	0.681257	1	0.669204	0.250979
1.38	1	1	0.0491725	0.656405	1	0.1152	0.405531	0.503545	0.303727	1	0.325195	1	0.954349	0.437128	0.636453	0.567093	0.665342	1	0.569546	0.67774	0.851435	0.498319	0.663145	0.295488	0.285359	0.750988	0.691396	0.684262	0.824855	0.213544	0.733486	0.337153	0.648872	0.137952	0.320545	1	0.691428	0.3576	1	0.156867	0.0738596	1	1	0.676192	0.160861	0.681899	1	0.668242	0.248886
1.39	1	1	0.0482316	0.655217	1	0.113954	0.403694	0.506156	0.301657	1	0.323004	1	0.954783	0.434652	0.634136	0.564636	0.66777	1	0.567093	0.676976	0.852739	0.500932	0.662068	0.293447	0.283356	0.752882	0.691342	0.683702	0.82631	0.211882	0.73547	0.339575	0.651205	0.136531	0.318419	1	0.691438	0.355377	1	0.155553	0.0725797	1	1	0.676976	0.159521	0.682521	1	0.667261	0.246802
1.4	1	1	0.0473058	0.654011	1	0.112717	0.401849	0.508765	0.299593	1	0.320821	1	0.955212	0.432163	0.631812	0.562177	0.670187	1	0.564636	0.676192	0.854032	0.503545	0.660973	0.291413	0.281361	0.754767	0.691268	0.683122	0.827755	0.210229	0.737444	0.342004	0.65353	0.13512	0.3163	1	0.691428	0.353159	1	0.154249	0.0713174	1	1	0.67774	0.158189	0.683122	1	0.666261	0.244728
1.41	1	1	0.0463947	0.652787	1	0.11149	0.399996	0.511374	0.297537	1	0.318646	1	0.955638	0.429659	0.629483	0.559714	0.672593	1	0.562177	0.675388	0.855315	0.506156	0.659859	0.289387	0.279374	0.756642	0.691172	0.682521	0.82919	0.208585	0.739409	0.34444	0.655847	0.13372	0.314187	1	0.691396	0.350946	1	0.152953	0.0700724	1	1	0.678484	0.156867	0.683702	1	0.665241	0.242665
1.42	1	1	0.0454984	0.651545	1	0.110274	0.398136	0.51398	0.295488	1	0.316479	1	0.95606	0.427143	0.627148	0.557248	0.674988	1	0.559714	0.674564	0.856589	0.508765	0.658726	0.287369	0.277395	0.758507	0.691055	0.681899	0.830616	0.20695	0.741363	0.346882	0.658157	0.13233	0.312081	1	0.691342	0.348738	1	0.151666	0.0688446	1	1	0.679208	0.155553	0.684262	1	0.664202	0.240611
1.43	1	1	0.0446165	0.650284	1	0.109067	0.396269	0.516585	0.293447	1	0.31432	1	0.956478	0.424614	0.624806	0.554779	0.677373	1	0.557248	0.67372	0.857853	0.511374	0.657575	0.285359	0.275424	0.760362	0.690916	0.681257	0.832032	0.205325	0.743308	0.349331	0.660458	0.130951	0.309982	1	0.691268	0.346535	1	0.150388	0.067634	1	1	0.679911	0.154249	0.684801	1	0.663145	0.238567
1.44	1	1	0.0437489	0.649006	1	0.10787	0.394395	0.519188	0.291413	1	0.312169	1	0.956893	0.422073	0.622459	0.552308	0.679746	1	0.554779	0.672856	0.859107	0.51398	0.656405	0.283356	0.273462	0.762207	0.690756	0.680594	0.833439	0.203709	0.745243	0.351786	0.662751	0.129582	0.30789	1	0.691172	0.344338	1	0.149118	0.0664403	1	1	0.680594	0.152953	0.685319	1	0.662068	0.236533
1.45	1	1	0.0428956	0.647711	1	0.106683	0.392514	0.521789	0.289387	1	0.310026	1	0.957303	0.419519	0.620106	0.549834	0.682107	1	0.552308	0.671972	0.860351	0.516585	0.655217	0.281361	0.271507	0.764042	0.690575	0.679911	0.834835	0.202102	0.747168	0.354247	0.665036	0.128223	0.305805	1	0.691055	0.342145	1	0.147858	0.0652634	1	1	0.681257	0.151666	0.685816	1	0.660973	0.234509
1.46	1	1	0.0420562	0.646398	1	0.105506	0.390627	0.524388	0.287369	1	0.30789	1	0.95771	0.416955	0.617748	0.547358	0.684458	1	0.549834	0.671069	0.861586	0.519188	0.654011	0.279374	0.269561	0.765866	0.690372	0.679208	0.836223	0.200504	0.749083	0.356715	0.667313	0.126875	0.303727	1	0.690916	0.339959	1	0.146606	0.0641032	1	1	0.681899	0.150388	0.686293	1	0.659859	0.232496
1.47	1	1	0.0412307	0.645067	1	0.104338	0.388734	0.526984	0.285359	1	0.305764	1	0.958113	0.414379	0.615384	0.544879	0.686797	1	0.547358	0.670146	0.862812	0.521789	0.652787	0.277395	0.267623	0.767681	0.690149	0.678484	0.837601	0.198916	0.750988	0.359188	0.669581	0.125537	0.301657	1	0.690756	0.337778	1	0.145363	0.0629595	1	1	0.682521	0.149118	0.686749	1	0.658726	0.230492
1.48	1	1	0.0404189	0.643719	1	0.10318	0.386836	0.529578	0.283356	1	0.303645	1	0.958513	0.411792	0.613014	0.542398	0.689125	1	0.544879	0.669204	0.864028	0.524388	0.651545	0.275424	0.265694	0.769485	0.689904	0.67774	0.838969	0.197337	0.752882	0.361667	0.671841	0.124209	0.299593	1	0.690575	0.335603	1	0.144129	0.0618323	1	1	0.683122	0.147858	0.687184	1	0.657575	0.228499
1.49	1	1	0.0396206	0.642354	1	0.102032	0.384931	0.532169	0.281361	1	0.301535	1	0.958909	0.409195	0.610639	0.539915	0.691442	1	0.542398	0.668242	0.865234	0.526984	0.650284	0.273462	0.263772	0.77128	0.689638	0.676976	0.840328	0.195767	0.754767	0.364152	0.674093	0.122892	0.297537	1	0.690372	0.333433	1	0.142903	0.0607213	1	1	0.683702	0.146606	0.687597	1	0.656405	0.226516
1.5	1	1	0.0388357	0.640971	1	0.100894	0.383022	0.534758	0.279374	1	0.299433	1	0.959301	0.406588	0.608259	0.53743	0.693748	1	0.539915	0.667261	0.866431	0.529578	0.649006	0.271507	0.26186	0.773064	0.689351	0.676192	0.841678	0.194207	0.756642	0.366643	0.676336	0.121585	0.295488	1	0.690149	0.33127	1	0.141686	0.0596264	1	1	0.684262	0.145363	0.68799	1	0.655217	0.224543
1.51	1	1	0.038064	0.639572	1	0.0997647	0.381108	0.537344	0.277395	1	0.297339	1	0.95969	0.403971	0.605874	0.534943	0.696042	1	0.53743	0.666261	0.867619	0.532169	0.647711	0.269561	0.259955	0.774838	0.689042	0.675388	0.843018	0.192655	0.758507	0.369139	0.67857	0.120287	0.293447	1	0.689904	0.329112	1	0.140477	0.0585475	1	1	0.684801	0.144129	0.688362	1	0.654011	0.22258
1.52	1	1	0.0373053	0.638156	1	0.0986453	0.379188	0.539926	0.275424	1	0.295254	1	0.960075	0.401346	0.603483	0.532454	0.698324	1	0.534943	0.665241	0.868797	0.534758	0.646398	0.267623	0.25806	0.776603	0.688713	0.674564	0.844349	0.191114	0.760362	0.371641	0.680796	0.119001	0.291413	1	0.689638	0.326961	1	0.139277	0.0574844	1	1	0.685319	0.142903	0.688713	1	0.652787	0.220628
1.53	1	1	0.0365596	0.636723	1	0.0975356	0.377265	0.542506	0.273462	1	0.293178	1	0.960456	0.398711	0.601088	0.529964	0.700595	1	0.532454	0.664202	0.869966	0.537344	0.645067	0.265694	0.256172	0.778357	0.688362	0.67372	0.84567	0.189581	0.762207	0.374148	0.683014	0.117724	0.289387	1	0.689351	0.324816	1	0.138086	0.056437	1	1	0.685816	0.141686	0.689042	1	0.651545	0.218686
1.54	1	1	0.0358265	0.635274	1	0.0964353	0.375337	0.545083	0.271507	1	0.29111	1	0.960834	0.396068	0.598688	0.527472	0.702855	1	0.529964	0.663145	0.871126	0.539926	0.643719	0.263772	0.254294	0.780101	0.68799	0.672856	0.846982	0.188058	0.764042	0.37666	0.685222	0.116457	0.287369	1	0.689042	0.322677	1	0.136903	0.0554052	1	1	0.686293	0.140477	0.689351	1	0.650284	0.216754
1.55	1	1	0.0351061	0.633808	1	0.0953444	0.373405	0.547656	0.269561	1	0.28905	1	0.961209	0.393417	0.596283	0.524979	0.705103	1	0.527472	0.662068	0.872277	0.542506	0.642354	0.26186	0.252424	0.781834	0.687597	0.671972	0.848285	0.186543	0.765866	0.379178	0.687422	0.1152	0.285359	1	0.688713	0.320545	1	0.135729	0.0543887	1	1	0.686749	0.139277	0.689638	1	0.649006	0.214833
1.56	1	1	0.0343981	0.632325	1	0.094263	0.371469	0.550226	0.267623	1	0.287	1	0.96158	0.390758	0.593873	0.522485	0.70734	1	0.524979	0.660973	0.873418	0.545083	0.640971	0.259955	0.250563	0.783558	0.687184	0.671069	0.849579	0.185039	0.767681	0.3817	0.689613	0.113954	0.283356	1	0.688362	0.318419	1	0.134563	0.0533874	1	1	0.687184	0.138086	0.689904	1	0.647711	0.212922
1.57	1	1	0.0337023	0.630827	1	0.0931909	0.36953	0.552792	0.265694	1	0.284958	1	0.961948	0.388092	0.591459	0.519989	0.709565	1	0.522485	0.659859	0.874551	0.547656	0.639572	0.25806	0.248711	0.785272	0.686749	0.670146	0.850863	0.183543	0.769485	0.384227	0.691795	0.112717	0.281361	1	0.68799	0.3163	1	0.133405	0.0524012	1	1	0.687597	0.136903	0.690149	1	0.646398	0.211022
1.58	1	1	0.0330186	0.629312	1	0.0921282	0.367587	0.555355	0.263772	1	0.282925	1	0.962312	0.38542	0.58904	0.517493	0.711778	1	0.519989	0.658726	0.875674	0.550226	0.638156	0.256172	0.246867	0.786975	0.686293	0.669204	0.852138	0.182057	0.77128	0.386759	0.693968	0.11149	0.279374	1	0.687597	0.314187	1	0.132256	0.05143	1	1	0.68799	0.135729	0.690372	1	0.645067	0.209132
1.59	1	1	0.0323469	0.627782	1	0.0910748	0.365642	0.557913	0.26186	1	0.2809	1	0.962673	0.38274	0.586618	0.514996	0.71398	1	0.517493	0.657575	0.876789	0.552792	0.636723	0.254294	0.245032	0.788669	0.685816	0.668242	0.853404	0.180579	0.773064	0.389295	0.696131	0.110274	0.277395	1	0.687184	0.312081	1	0.131115	0.0504735	1	1	0.688362	0.134563	0.690575	1	0.643719	0.207253
1.6	1	1	0.031687	0.626235	1	0.0900306	0.363693	0.560468	0.259955	1	0.278885	1	0.963031	0.380055	0.584191	0.512497	0.71617	1	0.514996	0.656405	0.877895	0.555355	0.635274	0.252424	0.243206	0.790352	0.685319	0.667261	0.854661	0.179112	0.774838	0.391836	0.698286	0.109067	0.275424	1	0.686749	0.309982	1	0.129983	0.0495317	1	1	0.688713	0.133405	0.690756	1	0.642354	0.205384
1.61	1	1	0.0310386	0.624673	1	0.0889956	0.361742	0.563019	0.25806	1	0.276878	1	0.963385	0.377364	0.581759	0.509999	0.718348	1	0.512497	0.655217	0.878992	0.557913	0.633808	0.250563	0.241389	0.792025	0.684801	0.666261	0.855909	0.177653	0.776603	0.394382	0.700432	0.10787	0.273462	1	0.686293	0.30789	1	0.128858	0.0486044	1	1	0.689042	0.132256	0.690916	1	0.640971	0.203526
1.62	1	1	0.0304018	0.623095	1	0.0879698	0.359789	0.565565	0.256172	1	0.274881	1	0.963736	0.374668	0.579324	0.507499	0.720515	1	0.509999	0.654011	0.88008	0.560468	0.632325	0.248711	0.239581	0.793688	0.684262	0.665241	0.857148	0.176203	0.778357	0.396931	0.702569	0.106683	0.271507	1	0.685816	0.305805	1	0.127742	0.0476914	1	1	0.689351	0.131115	0.691055	1	0.639572	0.201678
1.63	1	1	0.0297763	0.621502	1	0.0869531	0.357833	0.568108	0.254294	1	0.272892	1	0.964084	0.371967	0.576885	0.505	0.72267	1	0.507499	0.652787	0.881159	0.563019	0.630827	0.246867	0.237782	0.795341	0.683702	0.664202	0.858378	0.174763	0.780101	0.399485	0.704696	0.105506	0.269561	1	0.685319	0.303727	1	0.126635	0.0467926	1	1	0.689638	0.129983	0.691172	1	0.638156	0.199841
1.64	1	1	0.029162	0.619894	1	0.0859454	0.355876	0.570646	0.252424	1	0.270912	1	0.964429	0.369261	0.574443	0.5025	0.724813	1	0.505	0.651545	0.88223	0.565565	0.629312	0.245032	0.235991	0.796984	0.683122	0.663145	0.859599	0.173332	0.781834	0.402043	0.706814	0.104338	0.267623	1	0.684801	0.301657	1	0.125535	0.0459078	1	1	0.689904	0.128858	0.691268	1	0.636723	0.198015
1.65	1	1	0.0285586	0.618271	1	0.0849468	0.353917	0.573179	0.250563	1	0.268941	1	0.96477	0.366551	0.571996	0.5	0.726945	1	0.5025	0.650284	0.883292	0.568108	0.627782	0.243206	0.23421	0.798617	0.682521	0.662068	0.860811	0.17191	0.783558	0.404605	0.708923	0.10318	0.265694	1	0.684262	0.299593	1	0.124444	0.0450369	1	1	0.690149	0.127742	0.691342	1	0.635274	0.196199
1.66	1	1	0.0279662	0.616632	1	0.0839572	0.351957	0.575707	0.248711	1	0.26698	1	0.965109	0.363838	0.569546	0.4975	0.729065	1	0.5	0.649006	0.884345	0.570646	0.626235	0.241389	0.232438	0.80024	0.681899	0.660973	0.862015	0.170497	0.785272	0.40717	0.711022	0.102032	0.263772	1	0.683702	0.297537	1	0.12336	0.0441797	1	1	0.690372	0.126635	0.691396	1	0.633808	0.194394
1.67	1	1	0.0273844	0.614979	1	0.0829766	0.349995	0.578231	0.246867	1	0.265027	1	0.965444	0.361121	0.567093	0.495	0.731173	1	0.4975	0.647711	0.88539	0.573179	0.624673	0.239581	0.230675	0.801853	0.681257	0.659859	0.863209	0.169093	0.786975	0.409739	0.713112	0.100894	0.26186	1	0.683122	0.295488	1	0.122285	0.0433361	1	1	0.690575	0.125535	0.691428	1	0.632325	0.192599
1.68	1	1	0.0268133	0.613311	1	0.0820048	0.348032	0.58075	0.245032	1	0.263084	1	0.965776	0.358401	0.564636	0.492501	0.733269	1	0.495	0.646398	0.886427	0.575707	0.623095	0.237782	0.22892	0.803456	0.680594	0.658726	0.864395	0.167698	0.788669	0.412312	0.715193	0.0997647	0.259955	1	0.682521	0.293447	1	0.121218	0.0425059	1	1	0.690756	0.124444	0.691438	1	0.630827	0.190815
1.69	1	1	0.0262525	0.611628	1	0.0810419	0.346069	0.583264	0.243206	1	0.26115	1	0.966105	0.355678	0.562177	0.490001	0.735354	1	0.492501	0.645067	0.887455	0.578231	0.621502	0.235991	0.227175	0.805049	0.679911	0.657575	0.865571	0.166313	0.790352	0.414888	0.717264	0.0986453	0.25806	1	0.681899	0.291413	1	0.120159	0.041689	1	1	0.690916	0.12336	0.691428	1	0.629312	0.189042
1.7	1	1	0.025702	0.609931	1	0.0800879	0.344105	0.585773	0.241389	1	0.259225	1	0.966431	0.352953	0.559714	0.487503	0.737427	1	0.490001	0.643719	0.888474	0.58075	0.619894	0.23421	0.225439	0.806632	0.679208	0.656405	0.866739	0.164936	0.792025	0.417467	0.719325	0.0975356	0.256172	1	0.681257	0.289387	1	0.119107	0.0408852	1	1	0.691055	0.122285	0.691396	1	0.627782	0.187279
1.71	1	1	0.0251616	0.60822	1	0.0791425	0.34214	0.588277	0.239581	1	0.257309	1	0.966754	0.350227	0.557248	0.485004	0.739488	1	0.487503	0.642354	0.889485	0.583264	0.618271	0.232438	0.223713	0.808205	0.678484	0.655217	0.867899	0.163569	0.793688	0.420049	0.721377	0.0964353	0.254294	1	0.680594	0.287369	1	0.118064	0.0400945	1	1	0.691172	0.121218	0.691342	1	0.626235	0.185528
1.72	1	1	0.0246312	0.606494	1	0.0782059	0.340175	0.590775	0.237782	1	0.255403	1	0.967074	0.347498	0.554779	0.482507	0.741537	1	0.485004	0.640971	0.890488	0.585773	0.616632	0.230675	0.221995	0.809768	0.67774	0.654011	0.86905	0.162211	0.795341	0.422635	0.723419	0.0953444	0.252424	1	0.679911	0.285359	1	0.117028	0.0393165	1	1	0.691268	0.120159	0.691268	1	0.624673	0.183786
1.73	1	1	0.0241106	0.604755	1	0.077278	0.338211	0.593268	0.235991	1	0.253506	1	0.967391	0.344769	0.552308	0.480011	0.743574	1	0.482507	0.639572	0.891483	0.588277	0.614979	0.22892	0.220286	0.811321	0.676976	0.652787	0.870192	0.160861	0.796984	0.425223	0.725452	0.094263	0.250563	1	0.679208	0.283356	1	0.116001	0.0385512	1	1	0.691342	0.119107	0.691172	1	0.623095	0.182056
1.74	1	1	0.0235997	0.603002	1	0.0763587	0.336246	0.595756	0.23421	1	0.251618	1	0.967705	0.342039	0.549834	0.477515	0.7456	1	0.480011	0.638156	0.89247	0.590775	0.613311	0.227175	0.218587	0.812864	0.676192	0.651545	0.871325	0.159521	0.798617	0.427814	0.727475	0.0931909	0.248711	1	0.678484	0.281361	1	0.114981	0.0377984	1	1	0.691396	0.118064	0.691055	1	0.621502	0.180336
1.75	1	1	0.0230984	0.601235	1	0.075448	0.334282	0.598237	0.232438	1	0.24974	1	0.968016	0.339309	0.547358	0.475021	0.747614	1	0.477515	0.636723	0.893448	0.593268	0.611628	0.225439	0.216897	0.814398	0.675388	0.650284	0.87245	0.158189	0.80024	0.430407	0.729489	0.0921282	0.246867	1	0.67774	0.279374	1	0.113969	0.0370581	1	1	0.691428	0.117028	0.690916	1	0.619894	0.178627
1.76	1	1	0.0226064	0.599455	1	0.0745459	0.332319	0.600713	0.230675	1	0.247871	1	0.968324	0.336578	0.544879	0.472528	0.749616	1	0.475021	0.635274	0.894419	0.595756	0.609931	0.223713	0.215216	0.815921	0.674564	0.649006	0.873567	0.156867	0.801853	0.433003	0.731492	0.0910748	0.245032	1	0.676976	0.277395	1	0.112965	0.0363299	1	1	0.691438	0.116001	0.690756	1	0.618271	0.176929
1.77	1	1	0.0221237	0.597661	1	0.0736522	0.330356	0.603184	0.22892	1	0.246011	1	0.968629	0.333848	0.542398	0.470036	0.751606	1	0.472528	0.633808	0.895381	0.598237	0.60822	0.221995	0.213544	0.817434	0.67372	0.647711	0.874675	0.155553	0.803456	0.435601	0.733486	0.0900306	0.243206	1	0.676192	0.275424	1	0.111968	0.0356138	1	1	0.691428	0.114981	0.690575	1	0.616632	0.175242
1.78	1	1	0.0216501	0.595854	1	0.072767	0.328394	0.605648	0.227175	1	0.244161	1	0.968932	0.331119	0.539915	0.467546	0.753585	1	0.470036	0.632325	0.896335	0.600713	0.606494	0.220286	0.211882	0.818938	0.672856	0.646398	0.875775	0.154249	0.805049	0.438202	0.73547	0.0889956	0.241389	1	0.675388	0.273462	1	0.110979	0.0349097	1	1	0.691396	0.113969	0.690372	1	0.614979	0.173565
1.79	1	1	0.0211855	0.594034	1	0.0718901	0.326434	0.608106	0.225439	1	0.24232	1	0.969231	0.32839	0.53743	0.465057	0.755551	1	0.467546	0.630827	0.897282	0.603184	0.604755	0.218587	0.210229	0.820432	0.671972	0.645067	0.876866	0.152953	0.806632	0.440805	0.737444	0.0879698	0.239581	1	0.674564	0.271507	1	0.109998	0.0342173	1	1	0.691342	0.112965	0.690149	1	0.613311	0.171899
1.8	1	1	0.0207297	0.592201	1	0.0710217	0.324475	0.610558	0.223713	1	0.240489	1	0.969528	0.325664	0.534943	0.46257	0.757506	1	0.465057	0.629312	0.898221	0.605648	0.603002	0.216897	0.208585	0.821916	0.671069	0.643719	0.877949	0.151666	0.808205	0.443409	0.739409	0.0869531	0.237782	1	0.67372	0.269561	1	0.109024	0.0335366	1	1	0.691268	0.111968	0.689904	1	0.611628	0.170244
1.81	1	1	0.0202827	0.590355	1	0.0701615	0.322517	0.613004	0.221995	1	0.238667	1	0.969822	0.322938	0.532454	0.460085	0.759449	1	0.46257	0.627782	0.899151	0.608106	0.601235	0.215216	0.20695	0.82339	0.670146	0.642354	0.879024	0.150388	0.809768	0.446016	0.741363	0.0859454	0.235991	1	0.672856	0.267623	1	0.108058	0.0328674	1	1	0.691172	0.110979	0.689638	1	0.609931	0.168599
1.82	1	1	0.0198442	0.588497	1	0.0693095	0.320561	0.615443	0.220286	1	0.236855	1	0.970113	0.320216	0.529964	0.457602	0.761381	1	0.460085	0.626235	0.900074	0.610558	0.599455	0.213544	0.205325	0.824855	0.669204	0.640971	0.88009	0.149118	0.811321	0.448624	0.743308	0.0849468	0.23421	1	0.671972	0.265694	1	0.107099	0.0322095	1	1	0.691055	0.109998	0.689351	1	0.60822	0.166965
1.83	1	1	0.0194141	0.586627	1	0.0684658	0.318607	0.617876	0.218587	1	0.235052	1	0.970402	0.317495	0.527472	0.455121	0.7633	1	0.457602	0.624673	0.90099	0.613004	0.597661	0.211882	0.203709	0.82631	0.668242	0.639572	0.881148	0.147858	0.812864	0.451233	0.745243	0.0839572	0.232438	1	0.671069	0.263772	1	0.106148	0.0315628	1	1	0.690916	0.109024	0.689042	1	0.606494	0.165342
1.84	1	1	0.0189924	0.584744	1	0.0676303	0.316655	0.620302	0.216897	1	0.233259	1	0.970688	0.314777	0.524979	0.452642	0.765208	1	0.455121	0.623095	0.901897	0.615443	0.595854	0.210229	0.202102	0.827755	0.667261	0.638156	0.882199	0.146606	0.814398	0.453844	0.747168	0.0829766	0.230675	1	0.670146	0.26186	1	0.105205	0.0309272	1	1	0.690756	0.108058	0.688713	1	0.604755	0.16373
1.85	1	1	0.0185788	0.582849	1	0.0668028	0.314706	0.622722	0.215216	1	0.231475	1	0.970971	0.312063	0.522485	0.450166	0.767104	1	0.452642	0.621502	0.902797	0.617876	0.594034	0.208585	0.200504	0.82919	0.666261	0.636723	0.883241	0.145363	0.815921	0.456457	0.749083	0.0820048	0.22892	1	0.669204	0.259955	1	0.104268	0.0303025	1	1	0.690575	0.107099	0.688362	1	0.603002	0.162128
1.86	1	1	0.0181733	0.580942	1	0.0659835	0.312758	0.625135	0.213544	1	0.229701	1	0.971252	0.309352	0.519989	0.447692	0.768989	1	0.450166	0.619894	0.90369	0.620302	0.592201	0.20695	0.198916	0.830616	0.665241	0.635274	0.884275	0.144129	0.817434	0.45907	0.750988	0.0810419	0.227175	1	0.668242	0.25806	1	0.103339	0.0296886	1	1	0.690372	0.106148	0.68799	1	0.601235	0.160537
1.87	1	1	0.0177757	0.579024	1	0.0651721	0.310814	0.627541	0.211882	1	0.227936	1	0.971529	0.306645	0.517493	0.445221	0.770861	1	0.447692	0.618271	0.904575	0.622722	0.590355	0.205325	0.197337	0.832032	0.664202	0.633808	0.8853	0.142903	0.818938	0.461685	0.752882	0.0800879	0.225439	1	0.667261	0.256172	1	0.102417	0.0290853	1	1	0.690149	0.105205	0.687597	1	0.599455	0.158957
1.88	1	1	0.0173858	0.577094	1	0.0643687	0.308872	0.62994	0.210229	1	0.226181	1	0.971805	0.303942	0.514996	0.442752	0.772722	1	0.445221	0.616632	0.905452	0.625135	0.588497	0.203709	0.195767	0.833439	0.663145	0.632325	0.886318	0.141686	0.820432	0.4643	0.754767	0.0791425	0.223713	1	0.666261	0.254294	1	0.101503	0.0284925	1	1	0.689904	0.104268	0.687184	1	0.597661	0.157388
1.89	1	1	0.0170037	0.575152	1	0.0635732	0.306933	0.632332	0.208585	1	0.224436	1	0.972077	0.301243	0.512497	0.440286	0.774572	1	0.442752	0.614979	0.906322	0.627541	0.586627	0.202102	0.194207	0.834835	0.662068	0.630827	0.887328	0.140477	0.821916	0.466916	0.756642	0.0782059	0.221995	1	0.665241	0.252424	1	0.100596	0.02791	1	1	0.689638	0.103339	0.686749	1	0.595854	0.155829
1.9	1	1	0.016629	0.573199	1	0.0627856	0.304997	0.634717	0.20695	1	0.2227	1	0.972348	0.298549	0.509999	0.437823	0.776409	1	0.440286	0.613311	0.907185	0.62994	0.584744	0.200504	0.192655	0.836223	0.660973	0.629312	0.88833	0.139277	0.82339	0.469533	0.758507	0.077278	0.220286	1	0.664202	0.250563	1	0.0996956	0.0273378	1	1	0.689351	0.102417	0.686293	1	0.594034	0.154281
1.91	1	1	0.0162618	0.571236	1	0.0620058	0.303064	0.637095	0.205325	1	0.220974	1	0.972615	0.295861	0.507499	0.435364	0.778235	1	0.437823	0.611628	0.908041	0.632332	0.582849	0.198916	0.191114	0.837601	0.659859	0.627782	0.889325	0.138086	0.824855	0.47215	0.760362	0.0763587	0.218587	1	0.663145	0.248711	1	0.0988027	0.0267756	1	1	0.689042	0.101503	0.685816	1	0.592201	0.152743
1.92	1	1	0.0159019	0.569261	1	0.0612338	0.301134	0.639465	0.203709	1	0.219257	1	0.97288	0.293178	0.505	0.432907	0.78005	1	0.435364	0.609931	0.908889	0.634717	0.580942	0.197337	0.189581	0.838969	0.658726	0.626235	0.890311	0.136903	0.82631	0.474767	0.762207	0.075448	0.216897	1	0.662068	0.246867	1	0.0979169	0.0262233	1	1	0.688713	0.100596	0.685319	1	0.590355	0.151216
1.93	1	1	0.0155491	0.567275	1	0.0604695	0.299209	0.641828	0.202102	1	0.21755	1	0.973143	0.290501	0.5025	0.430454	0.781853	1	0.432907	0.60822	0.90973	0.637095	0.579024	0.195767	0.188058	0.840328	0.657575	0.624673	0.89129	0.135729	0.827755	0.477385	0.764042	0.0745459	0.215216	1	0.660973	0.245032	1	0.0970382	0.0256809	1	1	0.688362	0.0996956	0.684801	1	0.588497	0.1497
1.94	1	1	0.0152034	0.565279	1	0.0597129	0.297286	0.644184	0.200504	1	0.215853	1	0.973403	0.287829	0.5	0.428004	0.783644	1	0.430454	0.606494	0.910564	0.639465	0.577094	0.194207	0.186543	0.841678	0.656405	0.623095	0.89226	0.134563	0.82919	0.480003	0.765866	0.0736522	0.213544	1	0.659859	0.243206	1	0.0961665	0.0251481	1	1	0.68799	0.0988027	0.684262	1	0.586627	0.148195
1.95	1	1	0.0148646	0.563273	1	0.0589639	0.295368	0.646532	0.198916	1	0.214165	1	0.973661	0.285164	0.4975	0.425557	0.785423	1	0.428004	0.604755	0.91139	0.641828	0.575152	0.192655	0.185039	0.843018	0.655217	0.621502	0.893224	0.133405	0.830616	0.482621	0.767681	0.072767	0.211882	1	0.658726	0.241389	1	0.0953018	0.0246248	1	1	0.687597	0.0979169	0.683702	1	0.584744	0.1467
1.96	1	1	0.0145326	0.561256	1	0.0582225	0.293453	0.648872	0.197337	1	0.212487	1	0.973916	0.282506	0.495	0.423115	0.787192	1	0.425557	0.603002	0.91221	0.644184	0.573199	0.191114	0.183543	0.844349	0.654011	0.619894	0.894179	0.132256	0.832032	0.485238	0.769485	0.0718901	0.210229	1	0.657575	0.239581	1	0.094444	0.024111	1	1	0.687184	0.0970382	0.683122	1	0.582849	0.145215
1.97	1	1	0.0142074	0.559229	1	0.0574887	0.291543	0.651205	0.195767	1	0.210818	1	0.974169	0.279855	0.492501	0.420676	0.788948	1	0.423115	0.601235	0.913022	0.646532	0.571236	0.189581	0.182057	0.84567	0.652787	0.618271	0.895127	0.131115	0.833439	0.487856	0.77128	0.0710217	0.208585	1	0.656405	0.237782	1	0.0935931	0.0236064	1	1	0.686749	0.0961665	0.682521	1	0.580942	0.143742
1.98	1	1	0.0138887	0.557192	1	0.0567623	0.289637	0.65353	0.194207	1	0.209159	1	0.974419	0.277211	0.490001	0.418241	0.790693	1	0.420676	0.599455	0.913828	0.648872	0.569261	0.188058	0.180579	0.846982	0.651545	0.616632	0.896068	0.129983	0.834835	0.490472	0.773064	0.0701615	0.20695	1	0.655217	0.235991	1	0.0927491	0.0231109	1	1	0.686293	0.0953018	0.681899	1	0.579024	0.142279
1.99	1	1	0.0135764	0.555146	1	0.0560433	0.287735	0.655847	0.192655	1	0.20751	1	0.974667	0.274575	0.487503	0.415809	0.792427	1	0.418241	0.597661	0.914627	0.651205	0.567275	0.186543	0.179112	0.848285	0.650284	0.614979	0.897	0.128858	0.836223	0.493088	0.774838	0.0693095	0.205325	1	0.654011	0.23421	1	0.0919119	0.0226244	1	1	0.685816	0.094444	0.681257	1	0.577094	0.140826
2	1	1	0.0132706	0.55309	1	0.0553317	0.285837	0.658157	0.191114	1	0.20587	1	0.974913	0.271947	0.485004	0.413382	0.794149	1	0.415809	0.595854	0.915419	0.65353	0.565279	0.185039	0.177653	0.849579	0.649006	0.613311	0.897926	0.127742	0.837601	0.495704	0.776603	0.0684658	0.203709	1	0.652787	0.232438	1	0.0910815	0.0221468	1	1	0.685319	0.0935931	0.680594	1	0.575152	0.139384
2.01	1	1	0.012971	0.551025	1	0.0546274	0.283945	0.660458	0.189581	1	0.20424	1	0.975156	0.269326	0.482507	0.41096	0.79586	1	0.413382	0.594034	0.916204	0.655847	0.563273	0.183543	0.176203	0.850863	0.647711	0.611628	0.898844	0.126635	0.838969	0.498319	0.778357	0.0676303	0.202102	1	0.651545	0.230675	1	0.0902579	0.0216779	1	1	0.684801	0.0927491	0.679911	1	0.573199	0.137952
2.02	1	1	0.0126775	0.54895	1	0.0539305	0.282057	0.662751	0.188058	1	0.20262	1	0.975398	0.266715	0.480011	0.408541	0.797559	1	0.41096	0.592201	0.916982	0.658157	0.561256	0.182057	0.174763	0.852138	0.646398	0.609931	0.899754	0.125535	0.840328	0.500932	0.780101	0.0668028	0.200504	1	0.650284	0.22892	1	0.0894409	0.0212177	1	1	0.684262	0.0919119	0.679208	1	0.571236	0.136531
2.03	1	1	0.0123901	0.546867	1	0.0532407	0.280174	0.665036	0.186543	1	0.201009	1	0.975636	0.264112	0.477515	0.406127	0.799247	1	0.408541	0.590355	0.917754	0.660458	0.559229	0.180579	0.173332	0.853404	0.645067	0.60822	0.900658	0.124444	0.841678	0.503545	0.781834	0.0659835	0.198916	1	0.649006	0.227175	1	0.0886306	0.0207659	1	1	0.683702	0.0910815	0.678484	1	0.569261	0.13512
2.04	1	1	0.0121086	0.544774	1	0.0525581	0.278295	0.667313	0.185039	1	0.199408	1	0.975873	0.261517	0.475021	0.403717	0.800923	1	0.406127	0.588497	0.918519	0.662751	0.557192	0.179112	0.17191	0.854661	0.643719	0.606494	0.901554	0.12336	0.843018	0.506156	0.783558	0.0651721	0.197337	1	0.647711	0.225439	1	0.0878269	0.0203225	1	1	0.683122	0.0902579	0.67774	1	0.567275	0.13372
2.05	1	1	0.0118329	0.542673	1	0.0518827	0.276422	0.669581	0.183543	1	0.197816	1	0.976107	0.258933	0.472528	0.401312	0.802589	1	0.403717	0.586627	0.919277	0.665036	0.555146	0.177653	0.170497	0.855909	0.642354	0.604755	0.902442	0.122285	0.844349	0.508765	0.785272	0.0643687	0.195767	1	0.646398	0.223713	1	0.0870298	0.0198873	1	1	0.682521	0.0894409	0.676976	1	0.565279	0.13233
2.06	1	1	0.0115629	0.540564	1	0.0512144	0.274555	0.671841	0.182057	1	0.196234	1	0.976339	0.256357	0.470036	0.398912	0.804243	1	0.401312	0.584744	0.920029	0.667313	0.55309	0.176203	0.169093	0.857148	0.640971	0.603002	0.903324	0.121218	0.84567	0.511374	0.786975	0.0635732	0.194207	1	0.645067	0.221995	1	0.0862392	0.0194602	1	1	0.681899	0.0886306	0.676192	1	0.563273	0.130951
2.07	1	1	0.0112986	0.538446	1	0.0505531	0.272692	0.674093	0.180579	1	0.194662	1	0.976569	0.253791	0.467546	0.396517	0.805886	1	0.398912	0.582849	0.920774	0.669581	0.551025	0.174763	0.167698	0.858378	0.639572	0.601235	0.904198	0.120159	0.846982	0.51398	0.788669	0.0627856	0.192655	1	0.643719	0.220286	1	0.0854551	0.0190412	1	1	0.681257	0.0878269	0.675388	1	0.561256	0.129582
2.08	1	1	0.0110397	0.53632	1	0.0498987	0.270835	0.676336	0.179112	1	0.193099	1	0.976797	0.251236	0.465057	0.394126	0.807517	1	0.396517	0.580942	0.921513	0.671841	0.54895	0.173332	0.166313	0.859599	0.638156	0.599455	0.905065	0.119107	0.848285	0.516585	0.790352	0.0620058	0.191114	1	0.642354	0.218587	1	0.0846775	0.01863	1	1	0.680594	0.0870298	0.674564	1	0.559229	0.128223
2.09	1	1	0.0107863	0.534186	1	0.0492513	0.268984	0.67857	0.177653	1	0.191545	1	0.977023	0.24869	0.46257	0.391741	0.809138	1	0.394126	0.579024	0.922245	0.674093	0.546867	0.17191	0.164936	0.860811	0.636723	0.597661	0.905925	0.118064	0.849579	0.519188	0.792025	0.0612338	0.189581	1	0.640971	0.216897	1	0.0839063	0.0182265	1	1	0.679911	0.0862392	0.67372	1	0.557192	0.126875
2.1	1	1	0.0105382	0.532045	1	0.0486108	0.267138	0.680796	0.176203	1	0.190002	1	0.977246	0.246156	0.460085	0.389361	0.810747	1	0.391741	0.577094	0.922971	0.676336	0.544774	0.170497	0.163569	0.862015	0.635274	0.595854	0.906779	0.117028	0.850863	0.521789	0.793688	0.0604695	0.188058	1	0.639572	0.215216	1	0.0831415	0.0178307	1	1	0.679208	0.0854551	0.672856	1	0.555146	0.125537
2.11	1	1	0.0102953	0.529896	1	0.0479772	0.265298	0.683014	0.174763	1	0.188467	1	0.977467	0.243631	0.457602	0.386986	0.812345	1	0.389361	0.575152	0.923691	0.67857	0.542673	0.169093	0.162211	0.863209	0.633808	0.594034	0.907625	0.116001	0.852138	0.524388	0.795341	0.0597129	0.186543	1	0.638156	0.213544	1	0.082383	0.0174424	1	1	0.678484	0.0846775	0.671972	1	0.55309	0.124209
2.12	1	1	0.0100576	0.527739	1	0.0473503	0.263464	0.685222	0.173332	1	0.186943	1	0.977687	0.241118	0.455121	0.384616	0.813932	1	0.386986	0.573199	0.924404	0.680796	0.540564	0.167698	0.160861	0.864395	0.632325	0.592201	0.908464	0.114981	0.853404	0.526984	0.796984	0.0589639	0.185039	1	0.636723	0.211882	1	0.0816307	0.0170615	1	1	0.67774	0.0839063	0.671069	1	0.551025	0.122892
2.13	1	1	0.00982488	0.525575	1	0.0467301	0.261636	0.687422	0.17191	1	0.185427	1	0.977904	0.238616	0.452642	0.382252	0.815508	1	0.384616	0.571236	0.925111	0.683014	0.538446	0.166313	0.159521	0.865571	0.630827	0.590355	0.909296	0.113969	0.854661	0.529578	0.798617	0.0582225	0.183543	1	0.635274	0.210229	1	0.0808848	0.0166879	1	1	0.676976	0.0831415	0.670146	1	0.54895	0.121585
2.14	1	1	0.0095971	0.523404	1	0.0461167	0.259814	0.689613	0.170497	1	0.183922	1	0.978119	0.236126	0.450166	0.379894	0.817073	1	0.382252	0.569261	0.925812	0.685222	0.53632	0.164936	0.158189	0.866739	0.629312	0.588497	0.910121	0.112965	0.855909	0.532169	0.80024	0.0574887	0.182057	1	0.633808	0.208585	1	0.080145	0.0163214	1	1	0.676192	0.082383	0.669204	1	0.546867	0.120287
2.15	1	1	0.00937417	0.521226	1	0.0455098	0.257998	0.691795	0.169093	1	0.182426	1	0.978332	0.233647	0.447692	0.377541	0.818627	1	0.379894	0.567275	0.926507	0.687422	0.534186	0.163569	0.156867	0.867899	0.627782	0.586627	0.91094	0.111968	0.857148	0.534758	0.801853	0.0567623	0.180579	1	0.632325	0.20695	1	0.0794114	0.015962	1	1	0.675388	0.0816307	0.668242	1	0.544774	0.119001
2.16	1	1	0.009156	0.519042	1	0.0449096	0.256189	0.693968	0.167698	1	0.180939	1	0.978543	0.23118	0.445221	0.375194	0.82017	1	0.377541	0.565279	0.927195	0.689613	0.532045	0.162211	0.155553	0.86905	0.626235	0.584744	0.911752	0.110979	0.858378	0.537344	0.803456	0.0560433	0.179112	1	0.630827	0.205325	1	0.078684	0.0156095	1	1	0.674564	0.0808848	0.667261	1	0.542673	0.117724
2.17	1	1	0.0089425	0.516851	1	0.0443159	0.254385	0.696131	0.166313	1	0.179462	1	0.978752	0.228725	0.442752	0.372852	0.821703	1	0.375194	0.563273	0.927878	0.691795	0.529896	0.160861	0.154249	0.870192	0.624673	0.582849	0.912557	0.109998	0.859599	0.539926	0.805049	0.0553317	0.177653	1	0.629312	0.203709	1	0.0779626	0.0152639	1	1	0.67372	0.080145	0.666261	1	0.540564	0.116457
2.18	1	1	0.00873358	0.514653	1	0.0437287	0.252589	0.698286	0.164936	1	0.177994	1	0.978959	0.226282	0.440286	0.370517	0.823224	1	0.372852	0.561256	0.928554	0.693968	0.527739	0.159521	0.152953	0.871325	0.623095	0.580942	0.913355	0.109024	0.860811	0.542506	0.806632	0.0546274	0.176203	1	0.627782	0.202102	1	0.0772473	0.014925	1	1	0.672856	0.0794114	0.665241	1	0.538446	0.1152
2.19	1	1	0.00852916	0.51245	1	0.0431479	0.250799	0.700432	0.163569	1	0.176535	1	0.979164	0.223852	0.437823	0.368188	0.824735	1	0.370517	0.559229	0.929225	0.696131	0.525575	0.158189	0.151666	0.87245	0.621502	0.579024	0.914147	0.108058	0.862015	0.545083	0.808205	0.0539305	0.174763	1	0.626235	0.200504	1	0.076538	0.0145927	1	1	0.671972	0.078684	0.664202	1	0.53632	0.113954
2.2	1	1	0.00832914	0.51024	1	0.0425736	0.249015	0.702569	0.162211	1	0.175086	1	0.979367	0.221434	0.435364	0.365864	0.826234	1	0.368188	0.557192	0.92989	0.698286	0.523404	0.156867	0.150388	0.873567	0.619894	0.577094	0.914932	0.107099	0.863209	0.547656	0.809768	0.0532407	0.173332	1	0.624673	0.198916	1	0.0758347	0.014267	1	1	0.671069	0.0779626	0.663145	1	0.534186	0.112717
2.21	1	1	0.00813346	0.508025	1	0.0420055	0.247238	0.704696	0.160861	1	0.173647	1	0.979568	0.21903	0.432907	0.363547	0.827723	1	0.365864	0.555146	0.930548	0.700432	0.521226	0.155553	0.149118	0.874675	0.618271	0.575152	0.915711	0.106148	0.864395	0.550226	0.811321	0.0525581	0.17191	1	0.623095	0.197337	1	0.0751373	0.0139476	1	1	0.670146	0.0772473	0.662068	1	0.532045	0.11149
2.22	1	1	0.00794202	0.505804	1	0.0414438	0.245468	0.706814	0.159521	1	0.172216	1	0.979767	0.216638	0.430454	0.361237	0.829202	1	0.363547	0.55309	0.931201	0.702569	0.519042	0.154249	0.147858	0.875775	0.616632	0.573199	0.916483	0.105205	0.865571	0.552792	0.812864	0.0518827	0.170497	1	0.621502	0.195767	1	0.0744457	0.0136345	1	1	0.669204	0.076538	0.660973	1	0.529896	0.110274
2.23	1	1	0.00775474	0.503578	1	0.0408883	0.243705	0.708923	0.158189	1	0.170795	1	0.979964	0.214259	0.428004	0.358933	0.830669	1	0.361237	0.551025	0.931849	0.704696	0.516851	0.152953	0.146606	0.876866	0.614979	0.571236	0.917249	0.104268	0.866739	0.555355	0.814398	0.0512144	0.169093	1	0.619894	0.194207	1	0.0737601	0.0133276	1	1	0.668242	0.0758347	0.659859	1	0.527739	0.109067
2.24	1	1	0.00757154	0.501346	1	0.040339	0.241949	0.711022	0.156867	1	0.169384	1	0.98016	0.211894	0.425557	0.356635	0.832127	1	0.358933	0.54895	0.93249	0.706814	0.514653	0.151666	0.145363	0.877949	0.613311	0.569261	0.918008	0.103339	0.867899	0.557913	0.815921	0.0505531	0.167698	1	0.618271	0.192655	1	0.0730802	0.0130269	1	1	0.667261	0.0751373	0.658726	1	0.525575	0.10787
2.25	1	1	0.00739235	0.499109	1	0.0397959	0.240199	0.713112	0.155553	1	0.167982	1	0.980353	0.209543	0.423115	0.354344	0.833573	1	0.356635	0.546867	0.933126	0.708923	0.51245	0.150388	0.144129	0.879024	0.611628	0.567275	0.918761	0.102417	0.86905	0.560468	0.817434	0.0498987	0.166313	1	0.616632	0.191114	1	0.0724061	0.0127321	1	1	0.666261	0.0744457	0.657575	1	0.523404	0.106683
2.26	1	1	0.00721708	0.496868	1	0.0392589	0.238457	0.715193	0.154249	1	0.166589	1	0.980545	0.207205	0.420676	0.352059	0.835009	1	0.354344	0.544774	0.933756	0.711022	0.51024	0.149118	0.142903	0.88009	0.609931	0.565279	0.919507	0.101503	0.870192	0.563019	0.818938	0.0492513	0.164936	1	0.614979	0.189581	1	0.0717377	0.0124432	1	1	0.665241	0.0737601	0.656405	1	0.521226	0.105506
2.27	1	1	0.00704566	0.494621	1	0.0387279	0.236722	0.717264	0.152953	1	0.165205	1	0.980735	0.204881	0.418241	0.349781	0.836434	1	0.352059	0.542673	0.93438	0.713112	0.508025	0.147858	0.141686	0.881148	0.60822	0.563273	0.920247	0.100596	0.871325	0.565565	0.820432	0.0486108	0.163569	1	0.613311	0.188058	1	0.071075	0.0121601	1	1	0.664202	0.0730802	0.655217	1	0.519042	0.104338
2.28	1	1	0.00687802	0.49237	1	0.0382029	0.234994	0.719325	0.151666	1	0.16383	1	0.980923	0.202571	0.415809	0.347511	0.83785	1	0.349781	0.540564	0.934999	0.715193	0.505804	0.146606	0.140477	0.882199	0.606494	0.561256	0.920981	0.0996956	0.87245	0.568108	0.821916	0.0479772	0.162211	1	0.611628	0.186543	1	0.070418	0.0118827	1	1	0.663145	0.0724061	0.654011	1	0.516851	0.10318
2.29	1	1	0.00671408	0.490115	1	0.0376838	0.233274	0.721377	0.150388	1	0.162465	1	0.981109	0.200276	0.413382	0.345247	0.839254	1	0.347511	0.538446	0.935613	0.717264	0.503578	0.145363	0.139277	0.883241	0.604755	0.559229	0.921709	0.0988027	0.873567	0.570646	0.82339	0.0473503	0.160861	1	0.609931	0.185039	1	0.0697666	0.0116109	1	1	0.662068	0.0717377	0.652787	1	0.514653	0.102032
2.3	1	1	0.00655377	0.487856	1	0.0371707	0.231561	0.723419	0.149118	1	0.161109	1	0.981293	0.197994	0.41096	0.34299	0.840648	1	0.345247	0.53632	0.936221	0.719325	0.501346	0.144129	0.138086	0.884275	0.603002	0.557192	0.922431	0.0979169	0.874675	0.573179	0.824855	0.0467301	0.159521	1	0.60822	0.183543	1	0.0691207	0.0113446	1	1	0.660973	0.071075	0.651545	1	0.51245	0.100894
2.31	1	1	0.00639701	0.485592	1	0.0366634	0.229855	0.725452	0.147858	1	0.159762	1	0.981476	0.195727	0.408541	0.34074	0.842032	1	0.34299	0.534186	0.936823	0.721377	0.499109	0.142903	0.136903	0.8853	0.601235	0.555146	0.923146	0.0970382	0.875775	0.575707	0.82631	0.0461167	0.158189	1	0.606494	0.182057	1	0.0684804	0.0110837	1	1	0.659859	0.070418	0.650284	1	0.51024	0.0997647
2.32	1	1	0.00624374	0.483325	1	0.036162	0.228157	0.727475	0.146606	1	0.158424	1	0.981657	0.193475	0.406127	0.338497	0.843406	1	0.34074	0.532045	0.93742	0.723419	0.496868	0.141686	0.135729	0.886318	0.599455	0.55309	0.923855	0.0961665	0.876866	0.578231	0.827755	0.0455098	0.156867	1	0.604755	0.180579	1	0.0678456	0.0108282	1	1	0.658726	0.0697666	0.649006	1	0.508025	0.0986453
2.33	1	1	0.00609389	0.481054	1	0.0356663	0.226466	0.729489	0.145363	1	0.157095	1	0.981836	0.191238	0.403717	0.336261	0.84477	1	0.338497	0.529896	0.938012	0.725452	0.494621	0.140477	0.134563	0.887328	0.597661	0.551025	0.924559	0.0953018	0.877949	0.58075	0.82919	0.0449096	0.155553	1	0.603002	0.179112	1	0.0672162	0.0105778	1	1	0.657575	0.0691207	0.647711	1	0.505804	0.0975356
2.34	1	1	0.00594738	0.478779	1	0.0351763	0.224783	0.731492	0.144129	1	0.155776	1	0.982014	0.189015	0.401312	0.334033	0.846123	1	0.336261	0.527739	0.938599	0.727475	0.49237	0.139277	0.133405	0.88833	0.595854	0.54895	0.925256	0.094444	0.879024	0.583264	0.830616	0.0443159	0.154249	1	0.601235	0.177653	1	0.0665923	0.0103326	1	1	0.656405	0.0684804	0.646398	1	0.503578	0.0964353
2.35	1	1	0.00580416	0.476501	1	0.034692	0.223107	0.733486	0.142903	1	0.154465	1	0.98219	0.186807	0.398912	0.331812	0.847466	1	0.334033	0.525575	0.93918	0.729489	0.490115	0.138086	0.132256	0.889325	0.594034	0.546867	0.925947	0.0935931	0.88009	0.585773	0.832032	0.0437287	0.152953	1	0.599455	0.176203	1	0.0659737	0.0100925	1	1	0.655217	0.0678456	0.645067	1	0.501346	0.0953444
2.36	1	1	0.00566415	0.47422	1	0.0342133	0.221439	0.73547	0.141686	1	0.153164	1	0.982364	0.184615	0.396517	0.329599	0.848799	1	0.331812	0.523404	0.939756	0.731492	0.487856	0.136903	0.131115	0.890311	0.592201	0.544774	0.926633	0.0927491	0.881148	0.588277	0.833439	0.0431479	0.151666	1	0.597661	0.174763	1	0.0653605	0.00985733	1	1	0.654011	0.0672162	0.643719	1	0.499109	0.094263
2.37	1	1	0.00552729	0.471936	1	0.0337401	0.219779	0.737444	0.140477	1	0.151871	1	0.982536	0.182438	0.394126	0.327393	0.850122	1	0.329599	0.521226	0.940327	0.733486	0.485592	0.135729	0.129983	0.89129	0.590355	0.542673	0.927312	0.0919119	0.882199	0.590775	0.834835	0.0425736	0.150388	1	0.595854	0.173332	1	0.0647525	0.00962702	1	1	0.652787	0.0665923	0.642354	1	0.496868	0.0931909
2.38	1	1	0.00539352	0.46965	1	0.0332725	0.218127	0.739409	0.139277	1	0.150588	1	0.982707	0.180276	0.391741	0.325195	0.851435	1	0.327393	0.519042	0.940892	0.73547	0.483325	0.134563	0.128858	0.89226	0.588497	0.540564	0.927986	0.0910815	0.883241	0.593268	0.836223	0.0420055	0.149118	1	0.594034	0.17191	1	0.0641498	0.00940151	1	1	0.651545	0.0659737	0.640971	1	0.494621	0.0921282
2.39	1	1	0.00526277	0.46736	1	0.0328104	0.216482	0.741363	0.138086	1	0.149313	1	0.982876	0.178129	0.389361	0.323004	0.852739	1	0.325195	0.516851	0.941453	0.737444	0.481054	0.133405	0.127742	0.893224	0.586627	0.538446	0.928654	0.0902579	0.884275	0.595756	0.837601	0.0414438	0.147858	1	0.592201	0.170497	1	0.0635524	0.00918069	1	1	0.650284	0.0653605	0.639572	1	0.49237	0.0910748
2.4	1	1	0.00513498	0.465069	1	0.0323537	0.214846	0.743308	0.136903	1	0.148047	1	0.983043	0.175998	0.386986	0.320821	0.854032	1	0.323004	0.514653	0.942008	0.739409	0.478779	0.132256	0.126635	0.894179	0.584744	0.53632	0.929316	0.0894409	0.8853	0.598237	0.838969	0.0408883	0.146606	1	0.590355	0.169093	1	0.0629601	0.0089645	1	1	0.649006	0.0647525	0.638156	1	0.490115	0.0900306
2.41	1	1	0.00501009	0.462775	1	0.0319024	0.213217	0.745243	0.135729	1	0.14679	1	0.983209	0.173883	0.384616	0.318646	0.855315	1	0.320821	0.51245	0.942559	0.741363	0.476501	0.131115	0.125535	0.895127	0.582849	0.534186	0.929973	0.0886306	0.886318	0.600713	0.840328	0.040339	0.145363	1	0.588497	0.167698	1	0.062373	0.00875285	1	1	0.647711	0.0641498	0.636723	1	0.487856	0.0889956
2.42	1	1	0.00488805	0.460479	1	0.0314564	0.211596	0.747168	0.134563	1	0.145542	1	0.983374	0.171783	0.382252	0.316479	0.856589	1	0.318646	0.51024	0.943104	0.743308	0.47422	0.129983	0.124444	0.896068	0.580942	0.532045	0.930624	0.0878269	0.887328	0.603184	0.841678	0.0397959	0.144129	1	0.586627	0.166313	1	0.0617909	0.00854566	1	1	0.646398	0.0635524	0.635274	1	0.485592	0.0879698
2.43	1	1	0.00476879	0.45818	1	0.0310157	0.209984	0.749083	0.133405	1	0.144303	1	0.983536	0.169699	0.379894	0.31432	0.857853	1	0.316479	0.508025	0.943645	0.745243	0.471936	0.128858	0.12336	0.897	0.579024	0.529896	0.931269	0.0870298	0.88833	0.605648	0.843018	0.0392589	0.142903	1	0.584744	0.164936	1	0.061214	0.00834284	1	1	0.645067	0.0629601	0.633808	1	0.483325	0.0869531
2.44	1	1	0.00465226	0.455881	1	0.0305802	0.208379	0.750988	0.132256	1	0.143073	1	0.983698	0.167631	0.377541	0.312169	0.859107	1	0.31432	0.505804	0.944181	0.747168	0.46965	0.127742	0.122285	0.897926	0.577094	0.527739	0.931908	0.0862392	0.889325	0.608106	0.844349	0.0387279	0.141686	1	0.582849	0.163569	1	0.0606421	0.00814432	1	1	0.643719	0.062373	0.632325	1	0.481054	0.0859454
2.45	1	1	0.00453839	0.453579	1	0.03015	0.206782	0.752882	0.131115	1	0.141851	1	0.983857	0.165579	0.375194	0.310026	0.860351	1	0.312169	0.503578	0.944712	0.749083	0.46736	0.126635	0.121218	0.898844	0.575152	0.525575	0.932543	0.0854551	0.890311	0.610558	0.84567	0.0382029	0.140477	1	0.580942	0.162211	1	0.0600752	0.00795002	1	1	0.642354	0.0617909	0.630827	1	0.478779	0.0849468
2.46	1	1	0.00442714	0.451276	1	0.0297249	0.205194	0.754767	0.129983	1	0.140638	1	0.984015	0.163543	0.372852	0.30789	0.861586	1	0.310026	0.501346	0.945238	0.750988	0.465069	0.125535	0.120159	0.899754	0.573199	0.523404	0.933171	0.0846775	0.89129	0.613004	0.846982	0.0376838	0.139277	1	0.579024	0.160861	1	0.0595132	0.00775987	1	1	0.640971	0.061214	0.629312	1	0.476501	0.0839572
2.47	1	1	0.00431845	0.448972	1	0.0293049	0.203613	0.756642	0.128858	1	0.139434	1	0.984172	0.161523	0.370517	0.305764	0.862812	1	0.30789	0.499109	0.945759	0.752882	0.462775	0.124444	0.119107	0.900658	0.571236	0.521226	0.933794	0.0839063	0.89226	0.615443	0.848285	0.0371707	0.138086	1	0.577094	0.159521	1	0.0589562	0.00757378	1	1	0.639572	0.0606421	0.627782	1	0.47422	0.0829766
2.48	1	1	0.00421226	0.446667	1	0.0288899	0.202041	0.758507	0.127742	1	0.138238	1	0.984327	0.159519	0.368188	0.303645	0.864028	1	0.305764	0.496868	0.946275	0.754767	0.460479	0.12336	0.118064	0.901554	0.569261	0.519042	0.934412	0.0831415	0.893224	0.617876	0.849579	0.0366634	0.136903	1	0.575152	0.158189	1	0.058404	0.00739169	1	1	0.638156	0.0600752	0.626235	1	0.471936	0.0820048
2.49	1	1	0.00410853	0.444361	1	0.02848	0.200477	0.760362	0.126635	1	0.137051	1	0.98448	0.157531	0.365864	0.301535	0.865234	1	0.303645	0.494621	0.946787	0.756642	0.45818	0.122285	0.117028	0.902442	0.567275	0.516851	0.935024	0.082383	0.894179	0.620302	0.850863	0.036162	0.135729	1	0.573199	0.156867	1	0.0578567	0.00721351	1	1	0.636723	0.0595132	0.624673	1	0.46965	0.0810419
2.5	1	1	0.0040072	0.442054	1	0.0280751	0.198921	0.762207	0.125535	1	0.135873	1	0.984632	0.155559	0.363547	0.299433	0.866431	1	0.301535	0.49237	0.947294	0.758507	0.455881	0.121218	0.116001	0.903324	0.565279	0.514653	0.935631	0.0816307	0.895127	0.622722	0.852138	0.0356663	0.134563	1	0.571236	0.155553	1	0.0573142	0.00703919	1	1	0.635274	0.0589562	0.623095	1	0.46736	0.0800879
2.51	1	1	0.00390822	0.439747	1	0.027675	0.197374	0.764042	0.124444	1	0.134703	1	0.984783	0.153604	0.361237	0.297339	0.867619	1	0.299433	0.490115	0.947797	0.760362	0.453579	0.120159	0.114981	0.904198	0.563273	0.51245	0.936233	0.0808848	0.896068	0.625135	0.853404	0.0351763	0.133405	1	0.569261	0.154249	1	0.0567765	0.00686864	1	1	0.633808	0.058404	0.621502	1	0.465069	0.0791425
2.52	1	1	0.00381154	0.437439	1	0.0272799	0.195835	0.765866	0.12336	1	0.133542	1	0.984932	0.151665	0.358933	0.295254	0.868797	1	0.297339	0.487856	0.948295	0.762207	0.451276	0.119107	0.113969	0.905065	0.561256	0.51024	0.936829	0.080145	0.897	0.627541	0.854661	0.034692	0.132256	1	0.567275	0.152953	1	0.0562435	0.00670179	1	1	0.632325	0.0578567	0.619894	1	0.462775	0.0782059
2.53	1	1	0.00371711	0.435131	1	0.0268896	0.194304	0.767681	0.122285	1	0.132389	1	0.98508	0.149743	0.356635	0.293178	0.869966	1	0.295254	0.485592	0.948788	0.764042	0.448972	0.118064	0.112965	0.905925	0.559229	0.508025	0.93742	0.0794114	0.897926	0.62994	0.855909	0.0342133	0.131115	1	0.565279	0.151666	1	0.0557153	0.00653858	1	1	0.630827	0.0573142	0.618271	1	0.460479	0.077278
2.54	1	1	0.00362489	0.432823	1	0.026504	0.192781	0.769485	0.121218	1	0.131244	1	0.985226	0.147837	0.354344	0.29111	0.871126	1	0.293178	0.483325	0.949277	0.765866	0.446667	0.117028	0.111968	0.906779	0.557192	0.505804	0.938006	0.078684	0.898844	0.632332	0.857148	0.0337401	0.129983	1	0.563273	0.150388	1	0.0551917	0.00637894	1	1	0.629312	0.0567765	0.616632	1	0.45818	0.0763587
2.55	1	1	0.00353482	0.430515	1	0.0261232	0.191267	0.77128	0.120159	1	0.130108	1	0.985371	0.145947	0.352059	0.28905	0.872277	1	0.29111	0.481054	0.949761	0.767681	0.444361	0.116001	0.110979	0.907625	0.555146	0.503578	0.938587	0.0779626	0.899754	0.634717	0.858378	0.0332725	0.128858	1	0.561256	0.149118	1	0.0546727	0.0062228	1	1	0.627782	0.0562435	0.614979	1	0.455881	0.075448
2.56	1	1	0.00344687	0.428207	1	0.0257471	0.189761	0.773064	0.119107	1	0.128981	1	0.985514	0.144074	0.349781	0.287	0.873418	1	0.28905	0.478779	0.950241	0.769485	0.442054	0.114981	0.109998	0.908464	0.55309	0.501346	0.939163	0.0772473	0.900658	0.637095	0.859599	0.0328104	0.127742	1	0.559229	0.147858	1	0.0541583	0.0060701	1	1	0.626235	0.0557153	0.613311	1	0.453579	0.0745459
2.57	1	1	0.00336098	0.4259	1	0.0253757	0.188263	0.774838	0.118064	1	0.127862	1	0.985656	0.142217	0.347511	0.284958	0.874551	1	0.287	0.476501	0.950717	0.77128	0.439747	0.113969	0.109024	0.909296	0.551025	0.499109	0.939734	0.076538	0.901554	0.639465	0.860811	0.0323537	0.126635	1	0.557192	0.146606	1	0.0536485	0.00592076	1	1	0.624673	0.0551917	0.611628	1	0.451276	0.0736522
2.58	1	1	0.00327711	0.423593	1	0.0250089	0.186774	0.776603	0.117028	1	0.126751	1	0.985797	0.140377	0.345247	0.282925	0.875674	1	0.284958	0.47422	0.951188	0.773064	0.437439	0.112965	0.108058	0.910121	0.54895	0.496868	0.940299	0.0758347	0.902442	0.641828	0.862015	0.0319024	0.125535	1	0.555146	0.145363	1	0.0531432	0.00577473	1	1	0.623095	0.0546727	0.609931	1	0.448972	0.072767
2.59	1	1	0.00319521	0.421287	1	0.0246466	0.185294	0.778357	0.116001	1	0.125648	1	0.985936	0.138553	0.34299	0.2809	0.876789	1	0.282925	0.471936	0.951655	0.774838	0.435131	0.111968	0.107099	0.91094	0.546867	0.494621	0.94086	0.0751373	0.903324	0.644184	0.863209	0.0314564	0.124444	1	0.55309	0.144129	1	0.0526424	0.00563194	1	1	0.621502	0.0541583	0.60822	1	0.446667	0.0718901
2.6	1	1	0.00311525	0.418981	1	0.0242889	0.183821	0.780101	0.114981	1	0.124553	1	0.986074	0.136746	0.34074	0.278885	0.877895	1	0.2809	0.46965	0.952118	0.776603	0.432823	0.110979	0.106148	0.911752	0.544774	0.49237	0.941416	0.0744457	0.904198	0.646532	0.864395	0.0310157	0.12336	1	0.551025	0.142903	1	0.0521461	0.00549233	1	1	0.619894	0.0536485	0.606494	1	0.444361	0.0710217
2.61	1	1	0.00303719	0.416677	1	0.0239356	0.182358	0.781834	0.113969	1	0.123467	1	0.986211	0.134955	0.338497	0.276878	0.878992	1	0.278885	0.46736	0.952576	0.778357	0.430515	0.109998	0.105205	0.912557	0.542673	0.490115	0.941966	0.0737601	0.905065	0.648872	0.865571	0.0305802	0.122285	1	0.54895	0.141686	1	0.0516542	0.00535583	1	1	0.618271	0.0531432	0.604755	1	0.442054	0.0701615
2.62	1	1	0.00296097	0.414374	1	0.0235868	0.180902	0.783558	0.112965	1	0.122389	1	0.986346	0.133181	0.336261	0.274881	0.88008	1	0.276878	0.465069	0.95303	0.780101	0.428207	0.109024	0.104268	0.913355	0.540564	0.487856	0.942512	0.0730802	0.905925	0.651205	0.866739	0.03015	0.121218	1	0.546867	0.140477	1	0.0511667	0.0052224	1	1	0.616632	0.0526424	0.603002	1	0.439747	0.0693095
2.63	1	1	0.00288657	0.412072	1	0.0232424	0.179455	0.785272	0.111968	1	0.121319	1	0.98648	0.131423	0.334033	0.272892	0.881159	1	0.274881	0.462775	0.95348	0.781834	0.4259	0.108058	0.103339	0.914147	0.538446	0.485592	0.943053	0.0724061	0.906779	0.65353	0.867899	0.0297249	0.120159	1	0.544774	0.139277	1	0.0506835	0.00509196	1	1	0.614979	0.0521461	0.601235	1	0.437439	0.0684658
2.64	1	1	0.00281393	0.409771	1	0.0229023	0.178017	0.786975	0.110979	1	0.120257	1	0.986613	0.129682	0.331812	0.270912	0.88223	1	0.272892	0.460479	0.953926	0.783558	0.423593	0.107099	0.102417	0.914932	0.53632	0.483325	0.94359	0.0717377	0.907625	0.655847	0.86905	0.0293049	0.119107	1	0.542673	0.138086	1	0.0502046	0.00496446	1	1	0.613311	0.0516542	0.599455	1	0.435131	0.0676303
2.65	1	1	0.00274303	0.407473	1	0.0225666	0.176587	0.788669	0.109998	1	0.119203	1	0.986745	0.127957	0.329599	0.268941	0.883292	1	0.270912	0.45818	0.954368	0.785272	0.421287	0.106148	0.101503	0.915711	0.534186	0.481054	0.944121	0.071075	0.908464	0.658157	0.870192	0.0288899	0.118064	1	0.540564	0.136903	1	0.0497301	0.00483984	1	1	0.611628	0.0511667	0.597661	1	0.432823	0.0668028
2.66	1	1	0.00267382	0.405176	1	0.0222351	0.175165	0.790352	0.109024	1	0.118157	1	0.986875	0.126249	0.327393	0.26698	0.884345	1	0.268941	0.455881	0.954805	0.786975	0.418981	0.105205	0.100596	0.916483	0.532045	0.478779	0.944648	0.070418	0.909296	0.660458	0.871325	0.02848	0.117028	1	0.538446	0.135729	1	0.0492597	0.00471804	1	1	0.609931	0.0506835	0.595854	1	0.430515	0.0659835
2.67	1	1	0.00260627	0.402881	1	0.0219078	0.173752	0.792025	0.108058	1	0.117119	1	0.987004	0.124558	0.325195	0.265027	0.88539	1	0.26698	0.453579	0.955239	0.788669	0.416677	0.104268	0.0996956	0.917249	0.529896	0.476501	0.94517	0.0697666	0.910121	0.662751	0.87245	0.0280751	0.116001	1	0.53632	0.134563	1	0.0487936	0.00459902	1	1	0.60822	0.0502046	0.594034	1	0.428207	0.0651721
2.68	1	1	0.00254033	0.400588	1	0.0215848	0.172347	0.793688	0.107099	1	0.116089	1	0.987131	0.122882	0.323004	0.263084	0.886427	1	0.265027	0.451276	0.955669	0.790352	0.414374	0.103339	0.0988027	0.918008	0.527739	0.47422	0.945687	0.0691207	0.91094	0.665036	0.873567	0.027675	0.114981	1	0.534186	0.133405	1	0.0483317	0.00448271	1	1	0.606494	0.0497301	0.592201	1	0.4259	0.0643687
2.69	1	1	0.00247598	0.398297	1	0.0212658	0.170951	0.795341	0.106148	1	0.115067	1	0.987258	0.121224	0.320821	0.26115	0.887455	1	0.263084	0.448972	0.956094	0.792025	0.412072	0.102417	0.0979169	0.918761	0.525575	0.471936	0.9462	0.0684804	0.911752	0.667313	0.874675	0.0272799	0.113969	1	0.532045	0.132256	1	0.047874	0.00436905	1	1	0.604755	0.0492597	0.590355	1	0.423593	0.0635732
2.7	1	1	0.00241318	0.396009	1	0.020951	0.169564	0.796984	0.105205	1	0.114052	1	0.987383	0.119581	0.318646	0.259225	0.888474	1	0.26115	0.446667	0.956516	0.793688	0.409771	0.101503	0.0970382	0.919507	0.523404	0.46965	0.946708	0.0678456	0.912557	0.669581	0.875775	0.0268896	0.112965	1	0.529896	0.131115	1	0.0474203	0.00425801	1	1	0.603002	0.0487936	0.588497	1	0.421287	0.0627856
2.71	1	1	0.00235189	0.393723	1	0.0206402	0.168185	0.798617	0.104268	1	0.113046	1	0.987507	0.117955	0.316479	0.257309	0.889485	1	0.259225	0.444361	0.956934	0.795341	0.407473	0.100596	0.0961665	0.920247	0.521226	0.46736	0.947212	0.0672162	0.913355	0.671841	0.876866	0.026504	0.111968	1	0.527739	0.129983	1	0.0469707	0.00414952	1	1	0.601235	0.0483317	0.586627	1	0.418981	0.0620058
2.72	1	1	0.00229208	0.391439	1	0.0203334	0.166814	0.80024	0.103339	1	0.112047	1	0.98763	0.116346	0.31432	0.255403	0.890488	1	0.257309	0.442054	0.957348	0.796984	0.405176	0.0996956	0.0953018	0.920981	0.519042	0.465069	0.947711	0.0665923	0.914147	0.674093	0.877949	0.0261232	0.110979	1	0.525575	0.128858	1	0.0465252	0.00404353	1	1	0.599455	0.047874	0.584744	1	0.416677	0.0612338
2.73	1	1	0.00223372	0.389159	1	0.0200306	0.165452	0.801853	0.102417	1	0.111056	1	0.987751	0.114752	0.312169	0.253506	0.891483	1	0.255403	0.439747	0.957758	0.798617	0.402881	0.0988027	0.094444	0.921709	0.516851	0.462775	0.948206	0.0659737	0.914932	0.676336	0.879024	0.0257471	0.109998	1	0.523404	0.127742	1	0.0460837	0.00394	1	1	0.597661	0.0474203	0.582849	1	0.414374	0.0604695
2.74	1	1	0.00217677	0.386881	1	0.0197318	0.164098	0.803456	0.101503	1	0.110073	1	0.987872	0.113175	0.310026	0.251618	0.89247	1	0.253506	0.437439	0.958164	0.80024	0.400588	0.0979169	0.0935931	0.922431	0.514653	0.460479	0.948696	0.0653605	0.915711	0.67857	0.88009	0.0253757	0.109024	1	0.521226	0.126635	1	0.0456462	0.00383887	1	1	0.595854	0.0469707	0.580942	1	0.412072	0.0597129
2.75	1	1	0.00212121	0.384607	1	0.0194368	0.162753	0.805049	0.100596	1	0.109097	1	0.987991	0.111614	0.30789	0.24974	0.893448	1	0.251618	0.435131	0.958566	0.801853	0.398297	0.0970382	0.0927491	0.923146	0.51245	0.45818	0.949182	0.0647525	0.916483	0.680796	0.881148	0.0250089	0.108058	1	0.519042	0.125535	1	0.0452127	0.00374009	1	1	0.594034	0.0465252	0.579024	1	0.409771	0.0589639
2.76	1	1	0.00206699	0.382336	1	0.0191457	0.161416	0.806632	0.0996956	1	0.108129	1	0.988109	0.11007	0.305764	0.247871	0.894419	1	0.24974	0.432823	0.958965	0.803456	0.396009	0.0961665	0.0919119	0.923855	0.51024	0.455881	0.949663	0.0641498	0.917249	0.683014	0.882199	0.0246466	0.107099	1	0.516851	0.124444	1	0.044783	0.00364362	1	1	0.592201	0.0460837	0.577094	1	0.407473	0.0582225
2.77	1	1	0.0020141	0.380068	1	0.0188585	0.160088	0.808205	0.0988027	1	0.107168	1	0.988226	0.108541	0.303645	0.246011	0.895381	1	0.247871	0.430515	0.95936	0.805049	0.393723	0.0953018	0.0910815	0.924559	0.508025	0.453579	0.95014	0.0635524	0.918008	0.685222	0.883241	0.0242889	0.106148	1	0.514653	0.12336	1	0.0443573	0.00354941	1	1	0.590355	0.0456462	0.575152	1	0.405176	0.0574887
2.78	1	1	0.00196249	0.377803	1	0.018575	0.158768	0.809768	0.0979169	1	0.106215	1	0.988342	0.107029	0.301535	0.244161	0.896335	1	0.246011	0.428207	0.959751	0.806632	0.391439	0.094444	0.0902579	0.925256	0.505804	0.451276	0.950613	0.0629601	0.918761	0.687422	0.884275	0.0239356	0.105205	1	0.51245	0.122285	1	0.0439354	0.00345741	1	1	0.588497	0.0452127	0.573199	1	0.402881	0.0567623
2.79	1	1	0.00191215	0.375542	1	0.0182952	0.157456	0.811321	0.0970382	1	0.105269	1	0.988456	0.105533	0.299433	0.24232	0.897282	1	0.244161	0.4259	0.960139	0.808205	0.389159	0.0935931	0.0894409	0.925947	0.503578	0.448972	0.951082	0.062373	0.919507	0.689613	0.8853	0.0235868	0.104268	1	0.51024	0.121218	1	0.0435173	0.00336757	1	1	0.586627	0.044783	0.571236	1	0.400588	0.0560433
2.8	1	1	0.00186304	0.373285	1	0.0180191	0.156153	0.812864	0.0961665	1	0.104331	1	0.98857	0.104052	0.297339	0.240489	0.898221	1	0.24232	0.423593	0.960523	0.809768	0.386881	0.0927491	0.0886306	0.926633	0.501346	0.446667	0.951546	0.0617909	0.920247	0.691795	0.886318	0.0232424	0.103339	1	0.508025	0.120159	1	0.0431031	0.00327986	1	1	0.584744	0.0443573	0.569261	1	0.398297	0.0553317
2.81	1	1	0.00181513	0.371032	1	0.0177467	0.154859	0.814398	0.0953018	1	0.1034	1	0.988682	0.102588	0.295254	0.238667	0.899151	1	0.240489	0.421287	0.960904	0.811321	0.384607	0.0919119	0.0878269	0.927312	0.499109	0.444361	0.952006	0.061214	0.920981	0.693968	0.887328	0.0229023	0.102417	1	0.505804	0.119107	1	0.0426926	0.00319422	1	1	0.582849	0.0439354	0.567275	1	0.396009	0.0546274
2.82	1	1	0.0017684	0.368782	1	0.0174779	0.153573	0.815921	0.094444	1	0.102477	1	0.988794	0.10114	0.293178	0.236855	0.900074	1	0.238667	0.418981	0.961281	0.812864	0.382336	0.0910815	0.0870298	0.927986	0.496868	0.442054	0.952462	0.0606421	0.921709	0.696131	0.88833	0.0225666	0.101503	1	0.503578	0.118064	1	0.0422858	0.00311062	1	1	0.580942	0.0435173	0.565279	1	0.393723	0.0539305
2.83	1	1	0.00172281	0.366537	1	0.0172127	0.152295	0.817434	0.0935931	1	0.101561	1	0.988904	0.0997068	0.29111	0.235052	0.90099	1	0.236855	0.416677	0.961654	0.814398	0.380068	0.0902579	0.0862392	0.928654	0.494621	0.439747	0.952914	0.0600752	0.922431	0.698286	0.889325	0.0222351	0.100596	1	0.501346	0.117028	1	0.0418828	0.00302901	1	1	0.579024	0.0431031	0.563273	1	0.391439	0.0532407
2.84	1	1	0.00167835	0.364296	1	0.016951	0.151025	0.818938	0.0927491	1	0.100652	1	0.989013	0.0982898	0.28905	0.233259	0.901897	1	0.235052	0.414374	0.962024	0.815921	0.377803	0.0894409	0.0854551	0.929316	0.49237	0.437439	0.953362	0.0595132	0.923146	0.700432	0.890311	0.0219078	0.0996956	1	0.499109	0.116001	1	0.0414834	0.00294935	1	1	0.577094	0.0426926	0.561256	1	0.389159	0.0525581
2.85	1	1	0.00163499	0.362059	1	0.0166929	0.149764	0.820432	0.0919119	1	0.0997505	1	0.989121	0.0968885	0.287	0.231475	0.902797	1	0.233259	0.412072	0.962391	0.817434	0.375542	0.0886306	0.0846775	0.929973	0.490115	0.435131	0.953805	0.0589562	0.923855	0.702569	0.89129	0.0215848	0.0988027	1	0.496868	0.114981	1	0.0410877	0.0028716	1	1	0.575152	0.0422858	0.559229	1	0.386881	0.0518827
2.86	1	1	0.0015927	0.359827	1	0.0164382	0.148512	0.821916	0.0910815	1	0.0988561	1	0.989228	0.0955028	0.284958	0.229701	0.90369	1	0.231475	0.409771	0.962754	0.818938	0.373285	0.0878269	0.0839063	0.930624	0.487856	0.432823	0.954245	0.058404	0.924559	0.704696	0.89226	0.0212658	0.0979169	1	0.494621	0.113969	1	0.0406956	0.00279572	1	1	0.573199	0.0418828	0.557192	1	0.384607	0.0512144
2.87	1	1	0.00155146	0.3576	1	0.0161869	0.147268	0.82339	0.0902579	1	0.0979688	1	0.989334	0.0941327	0.282925	0.227936	0.904575	1	0.229701	0.407473	0.963113	0.820432	0.371032	0.0870298	0.0831415	0.931269	0.485592	0.430515	0.954681	0.0578567	0.925256	0.706814	0.893224	0.020951	0.0970382	1	0.49237	0.112965	1	0.040307	0.00272166	1	1	0.571236	0.0414834	0.555146	1	0.382336	0.0505531
2.88	1	1	0.00151123	0.355377	1	0.0159391	0.146032	0.824855	0.0894409	1	0.0970886	1	0.989439	0.0927779	0.2809	0.226181	0.905452	1	0.227936	0.405176	0.96347	0.821916	0.368782	0.0862392	0.082383	0.931908	0.483325	0.428207	0.955112	0.0573142	0.925947	0.708923	0.894179	0.0206402	0.0961665	1	0.490115	0.111968	1	0.039922	0.0026494	1	1	0.569261	0.0410877	0.55309	1	0.380068	0.0498987
2.89	1	1	0.00147201	0.353159	1	0.0156945	0.144804	0.82631	0.0886306	1	0.0962155	1	0.989543	0.0914386	0.278885	0.224436	0.906322	1	0.226181	0.402881	0.963823	0.82339	0.366537	0.0854551	0.0816307	0.932543	0.481054	0.4259	0.95554	0.0567765	0.926633	0.711022	0.895127	0.0203334	0.0953018	1	0.487856	0.110979	1	0.0395406	0.00257888	1	1	0.567275	0.0406956	0.551025	1	0.377803	0.0492513
2.9	1	1	0.00143376	0.350946	1	0.0154534	0.143584	0.827755	0.0878269	1	0.0953495	1	0.989646	0.0901146	0.276878	0.2227	0.907185	1	0.224436	0.400588	0.964172	0.824855	0.364296	0.0846775	0.0808848	0.933171	0.478779	0.423593	0.955964	0.0562435	0.927312	0.713112	0.896068	0.0200306	0.094444	1	0.485592	0.109998	1	0.0391626	0.00251008	1	1	0.565279	0.040307	0.54895	1	0.375542	0.0486108
2.91	1	1	0.00139646	0.348738	1	0.0152154	0.142373	0.82919	0.0870298	1	0.0944904	1	0.989748	0.0888058	0.274881	0.220974	0.908041	1	0.2227	0.398297	0.964519	0.82631	0.362059	0.0839063	0.080145	0.933794	0.476501	0.421287	0.956384	0.0557153	0.927986	0.715193	0.897	0.0197318	0.0935931	1	0.483325	0.109024	1	0.0387881	0.00244296	1	1	0.563273	0.039922	0.546867	1	0.373285	0.0479772
2.92	1	1	0.0013601	0.346535	1	0.0149808	0.141171	0.830616	0.0862392	1	0.0936382	1	0.989849	0.0875121	0.272892	0.219257	0.908889	1	0.220974	0.396009	0.964862	0.827755	0.359827	0.0831415	0.0794114	0.934412	0.47422	0.418981	0.9568	0.0551917	0.928654	0.717264	0.897926	0.0194368	0.0927491	1	0.481054	0.108058	1	0.038417	0.00237748	1	1	0.561256	0.0395406	0.544774	1	0.371032	0.0473503
2.93	1	1	0.00132464	0.344338	1	0.0147493	0.139976	0.832032	0.0854551	1	0.092793	1	0.989949	0.0862335	0.270912	0.21755	0.90973	1	0.219257	0.393723	0.965202	0.82919	0.3576	0.082383	0.078684	0.935024	0.471936	0.416677	0.957213	0.0546727	0.929316	0.719325	0.898844	0.0191457	0.0919119	1	0.478779	0.107099	1	0.0380494	0.0023136	1	1	0.559229	0.0391626	0.542673	1	0.368782	0.0467301
2.94	1	1	0.00129007	0.342145	1	0.0145211	0.138789	0.833439	0.0846775	1	0.0919545	1	0.990048	0.0849699	0.268941	0.215853	0.910564	1	0.21755	0.391439	0.965538	0.830616	0.355377	0.0816307	0.0779626	0.935631	0.46965	0.414374	0.957621	0.0541583	0.929973	0.721377	0.899754	0.0188585	0.0910815	1	0.476501	0.106148	1	0.0376851	0.00225129	1	1	0.557192	0.0387881	0.540564	1	0.366537	0.0461167
2.95	1	1	0.00125636	0.339959	1	0.0142959	0.137611	0.834835	0.0839063	1	0.091123	1	0.990146	0.0837212	0.26698	0.214165	0.91139	1	0.215853	0.389159	0.965872	0.832032	0.353159	0.0808848	0.0772473	0.936233	0.46736	0.412072	0.958026	0.0536485	0.930624	0.723419	0.900658	0.018575	0.0902579	1	0.47422	0.105205	1	0.0373242	0.00219052	1	1	0.555146	0.038417	0.538446	1	0.364296	0.0455098
2.96	1	1	0.0012235	0.337778	1	0.0140739	0.136441	0.836223	0.0831415	1	0.0902981	1	0.990243	0.0824872	0.265027	0.212487	0.91221	1	0.214165	0.386881	0.966202	0.833439	0.350946	0.080145	0.076538	0.936829	0.465069	0.409771	0.958427	0.0531432	0.931269	0.725452	0.901554	0.0182952	0.0894409	1	0.471936	0.104268	1	0.0369666	0.00213125	1	1	0.55309	0.0380494	0.53632	1	0.362059	0.0449096
2.97	1	1	0.00119147	0.335603	1	0.0138549	0.135279	0.837601	0.082383	1	0.0894801	1	0.990339	0.081268	0.263084	0.210818	0.913022	1	0.212487	0.384607	0.96653	0.834835	0.348738	0.0794114	0.0758347	0.93742	0.462775	0.407473	0.958825	0.0526424	0.931908	0.727475	0.902442	0.0180191	0.0886306	1	0.46965	0.103339	1	0.0366123	0.00207345	1	1	0.551025	0.0376851	0.534186	1	0.359827	0.0443159
2.98	1	1	0.00116024	0.333433	1	0.013639	0.134125	0.838969	0.0816307	1	0.0886687	1	0.990435	0.0800634	0.26115	0.209159	0.913828	1	0.210818	0.382336	0.966854	0.836223	0.346535	0.078684	0.0751373	0.938006	0.460479	0.405176	0.959218	0.0521461	0.932543	0.729489	0.903324	0.0177467	0.0878269	1	0.46736	0.102417	1	0.0362613	0.00201708	1	1	0.54895	0.0373242	0.532045	1	0.3576	0.0437287
2.99	1	1	0.0011298	0.33127	1	0.0134261	0.13298	0.840328	0.0808848	1	0.0878639	1	0.990529	0.0788732	0.259225	0.20751	0.914627	1	0.209159	0.380068	0.967175	0.837601	0.344338	0.0779626	0.0744457	0.938587	0.45818	0.402881	0.959609	0.0516542	0.933171	0.731492	0.904198	0.0174779	0.0870298	1	0.465069	0.101503	1	0.0359135	0.00196212	1	1	0.546867	0.0369666	0.529896	1	0.355377	0.0431479
3	1	1	0.00110012	0.329112	1	0.0132161	0.131842	0.841678	0.080145	1	0.0870658	1	0.990622	0.0776976	0.257309	0.20587	0.915419	1	0.20751	0.377803	0.967493	0.838969	0.342145	0.0772473	0.0737601	0.939163	0.455881	0.400588	0.959995	0.0511667	0.933794	0.733486	0.905065	0.0172127	0.0862392	1	0.462775	0.100596	1	0.0355689	0.00190853	1	1	0.544774	0.0366123	0.527739	1	0.353159	0.0425736
3.01	1	1	0.0010712	0.326961	1	0.0130091	0.130712	0.843018	0.0794114	1	0.0862742	1	0.990715	0.0765362	0.255403	0.20424	0.916204	1	0.20587	0.375542	0.967808	0.840328	0.339959	0.076538	0.0730802	0.939734	0.453579	0.398297	0.960378	0.0506835	0.934412	0.73547	0.905925	0.016951	0.0854551	1	0.460479	0.0996956	1	0.0352275	0.00185629	1	1	0.542673	0.0362613	0.525575	1	0.350946	0.0420055
3.02	1	1	0.00104301	0.324816	1	0.0128049	0.129591	0.844349	0.078684	1	0.0854891	1	0.990806	0.0753891	0.253506	0.20262	0.916982	1	0.20424	0.373285	0.968121	0.841678	0.337778	0.0758347	0.0724061	0.940299	0.451276	0.396009	0.960758	0.0502046	0.935024	0.737444	0.906779	0.0166929	0.0846775	1	0.45818	0.0988027	1	0.0348892	0.00180536	1	1	0.540564	0.0359135	0.523404	1	0.348738	0.0414438
3.03	1	1	0.00101553	0.322677	1	0.0126037	0.128477	0.84567	0.0779626	1	0.0847106	1	0.990897	0.0742561	0.251618	0.201009	0.917754	1	0.20262	0.371032	0.96843	0.843018	0.335603	0.0751373	0.0717377	0.94086	0.448972	0.393723	0.961134	0.0497301	0.935631	0.739409	0.907625	0.0164382	0.0839063	1	0.455881	0.0979169	1	0.0345541	0.00175571	1	1	0.538446	0.0355689	0.521226	1	0.346535	0.0408883
3.04	1	1	0.000988747	0.320545	1	0.0124052	0.127372	0.846982	0.0772473	1	0.0839384	1	0.990987	0.0731371	0.24974	0.199408	0.918519	1	0.201009	0.368782	0.968736	0.844349	0.333433	0.0744457	0.071075	0.941416	0.446667	0.391439	0.961507	0.0492597	0.936233	0.741363	0.908464	0.0161869	0.0831415	1	0.453579	0.0970382	1	0.0342221	0.00170732	1	1	0.53632	0.0352275	0.519042	1	0.344338	0.040339
3.05	1	1	0.000962646	0.318419	1	0.0122096	0.126274	0.848285	0.076538	1	0.0831727	1	0.991076	0.072032	0.247871	0.197816	0.919277	1	0.199408	0.366537	0.969039	0.84567	0.33127	0.0737601	0.070418	0.941966	0.444361	0.389159	0.961876	0.0487936	0.936829	0.743308	0.909296	0.0159391	0.082383	1	0.451276	0.0961665	1	0.0338932	0.00166015	1	1	0.534186	0.0348892	0.516851	1	0.342145	0.0397959
3.06	1	1	0.000937209	0.3163	1	0.0120167	0.125184	0.849579	0.0758347	1	0.0824133	1	0.991164	0.0709408	0.246011	0.196234	0.920029	1	0.197816	0.364296	0.96934	0.846982	0.329112	0.0730802	0.0697666	0.942512	0.442054	0.386881	0.962241	0.0483317	0.93742	0.745243	0.910121	0.0156945	0.0816307	1	0.448972	0.0953018	1	0.0335673	0.00161419	1	1	0.532045	0.0345541	0.514653	1	0.339959	0.0392589
3.07	1	1	0.000912419	0.314187	1	0.0118266	0.124102	0.850863	0.0751373	1	0.0816603	1	0.991251	0.0698634	0.244161	0.194662	0.920774	1	0.196234	0.362059	0.969638	0.848285	0.326961	0.0724061	0.0691207	0.943053	0.439747	0.384607	0.962604	0.047874	0.938006	0.747168	0.91094	0.0154534	0.0808848	1	0.446667	0.094444	1	0.0332444	0.00156939	1	1	0.529896	0.0342221	0.51245	1	0.337778	0.0387279
3.08	1	1	0.000888261	0.312081	1	0.0116391	0.123028	0.852138	0.0744457	1	0.0809135	1	0.991337	0.0687995	0.24232	0.193099	0.921513	1	0.194662	0.359827	0.969932	0.849579	0.324816	0.0717377	0.0684804	0.94359	0.437439	0.382336	0.962963	0.0474203	0.938587	0.749083	0.911752	0.0152154	0.080145	1	0.444361	0.0935931	1	0.0329246	0.00152574	1	1	0.527739	0.0338932	0.51024	1	0.335603	0.0382029
3.09	1	1	0.000864721	0.309982	1	0.0114544	0.121962	0.853404	0.0737601	1	0.0801729	1	0.991423	0.0677491	0.240489	0.191545	0.922245	1	0.193099	0.3576	0.970224	0.850863	0.322677	0.071075	0.0678456	0.944121	0.435131	0.380068	0.963318	0.0469707	0.939163	0.750988	0.912557	0.0149808	0.0794114	1	0.442054	0.0927491	1	0.0326077	0.0014832	1	1	0.525575	0.0335673	0.508025	1	0.333433	0.0376838
3.1	1	1	0.000841782	0.30789	1	0.0112722	0.120904	0.854661	0.0730802	1	0.0794385	1	0.991507	0.0667122	0.238667	0.190002	0.922971	1	0.191545	0.355377	0.970514	0.852138	0.320545	0.070418	0.0672162	0.944648	0.432823	0.377803	0.963671	0.0465252	0.939734	0.752882	0.913355	0.0147493	0.078684	1	0.439747	0.0919119	1	0.0322937	0.00144176	1	1	0.523404	0.0332444	0.505804	1	0.33127	0.0371707
3.11	1	1	0.000819431	0.305805	1	0.0110927	0.119853	0.855909	0.0724061	1	0.0787103	1	0.991591	0.0656885	0.236855	0.188467	0.923691	1	0.190002	0.353159	0.9708	0.853404	0.318419	0.0697666	0.0665923	0.94517	0.430515	0.375542	0.96402	0.0460837	0.940299	0.754767	0.914147	0.0145211	0.0779626	1	0.437439	0.0910815	1	0.0319827	0.00140139	1	1	0.521226	0.0329246	0.503578	1	0.329112	0.0366634
3.12	1	1	0.000797652	0.303727	1	0.0109157	0.11881	0.857148	0.0717377	1	0.0779882	1	0.991674	0.0646781	0.235052	0.186943	0.924404	1	0.188467	0.350946	0.971084	0.854661	0.3163	0.0691207	0.0659737	0.945687	0.428207	0.373285	0.964366	0.0456462	0.94086	0.756642	0.914932	0.0142959	0.0772473	1	0.435131	0.0902579	1	0.0316746	0.00136205	1	1	0.519042	0.0326077	0.501346	1	0.326961	0.036162
3.13	1	1	0.000776433	0.301657	1	0.0107413	0.117775	0.858378	0.071075	1	0.0772722	1	0.991756	0.0636807	0.233259	0.185427	0.925111	1	0.186943	0.348738	0.971365	0.855909	0.314187	0.0684804	0.0653605	0.9462	0.4259	0.371032	0.964708	0.0452127	0.941416	0.758507	0.915711	0.0140739	0.076538	1	0.432823	0.0894409	1	0.0313693	0.00132374	1	1	0.516851	0.0322937	0.499109	1	0.324816	0.0356663
3.14	1	1	0.000755758	0.299593	1	0.0105694	0.116747	0.859599	0.070418	1	0.0765622	1	0.991837	0.0626964	0.231475	0.183922	0.925812	1	0.185427	0.346535	0.971644	0.857148	0.312081	0.0678456	0.0647525	0.946708	0.423593	0.368782	0.965048	0.044783	0.941966	0.760362	0.916483	0.0138549	0.0758347	1	0.430515	0.0886306	1	0.0310669	0.00128642	1	1	0.514653	0.0319827	0.496868	1	0.322677	0.0351763
3.15	1	1	0.000735616	0.297537	1	0.0104	0.115728	0.860811	0.0697666	1	0.0758582	1	0.991918	0.0617248	0.229701	0.182426	0.926507	1	0.183922	0.344338	0.97192	0.858378	0.309982	0.0672162	0.0641498	0.947212	0.421287	0.366537	0.965384	0.0443573	0.942512	0.762207	0.917249	0.013639	0.0751373	1	0.428207	0.0878269	1	0.0307674	0.00125008	1	1	0.51245	0.0316746	0.494621	1	0.320545	0.034692
3.16	1	1	0.000715992	0.295488	1	0.0102331	0.114715	0.862015	0.0691207	1	0.0751601	1	0.991998	0.0607661	0.227936	0.180939	0.927195	1	0.182426	0.342145	0.972193	0.859599	0.30789	0.0665923	0.0635524	0.947711	0.418981	0.364296	0.965718	0.0439354	0.943053	0.764042	0.918008	0.0134261	0.0744457	1	0.4259	0.0870298	1	0.0304706	0.00121468	1	1	0.51024	0.0313693	0.49237	1	0.318419	0.0342133
3.17	1	1	0.000696875	0.293447	1	0.0100685	0.11371	0.863209	0.0684804	1	0.0744679	1	0.992077	0.05982	0.226181	0.179462	0.927878	1	0.180939	0.339959	0.972463	0.860811	0.305805	0.0659737	0.0629601	0.948206	0.416677	0.362059	0.966048	0.0435173	0.94359	0.765866	0.918761	0.0132161	0.0737601	1	0.423593	0.0862392	1	0.0301766	0.00118021	1	1	0.508025	0.0310669	0.490115	1	0.3163	0.0337401
3.18	1	1	0.000678251	0.291413	1	0.00990638	0.112713	0.864395	0.0678456	1	0.0737816	1	0.992155	0.0588864	0.224436	0.177994	0.928554	1	0.179462	0.337778	0.972731	0.862015	0.303727	0.0653605	0.062373	0.948696	0.414374	0.359827	0.966375	0.0431031	0.944121	0.767681	0.919507	0.0130091	0.0730802	1	0.421287	0.0854551	1	0.0298853	0.00114664	1	1	0.505804	0.0307674	0.487856	1	0.314187	0.0332725
3.19	1	1	0.000660109	0.289387	1	0.0097466	0.111724	0.865571	0.0672162	1	0.0731012	1	0.992232	0.0579653	0.2227	0.176535	0.929225	1	0.177994	0.335603	0.972997	0.863209	0.301657	0.0647525	0.0617909	0.949182	0.412072	0.3576	0.966699	0.0426926	0.944648	0.769485	0.920247	0.0128049	0.0724061	1	0.418981	0.0846775	1	0.0295968	0.00111396	1	1	0.503578	0.0304706	0.485592	1	0.312081	0.0328104
3.2	1	1	0.000642437	0.287369	1	0.00958915	0.110741	0.866739	0.0665923	1	0.0724265	1	0.992309	0.0570564	0.220974	0.175086	0.92989	1	0.176535	0.333433	0.97326	0.864395	0.299593	0.0641498	0.061214	0.949663	0.409771	0.355377	0.96702	0.0422858	0.94517	0.77128	0.920981	0.0126037	0.0717377	1	0.416677	0.0839063	1	0.0293109	0.00108213	1	1	0.501346	0.0301766	0.483325	1	0.309982	0.0323537
3.21	1	1	0.000625222	0.285359	1	0.009434	0.109767	0.867899	0.0659737	1	0.0717575	1	0.992385	0.0561598	0.219257	0.173647	0.930548	1	0.175086	0.33127	0.97352	0.865571	0.297537	0.0635524	0.0606421	0.95014	0.407473	0.353159	0.967338	0.0418828	0.945687	0.773064	0.921709	0.0124052	0.071075	1	0.414374	0.0831415	1	0.0290278	0.00105115	1	1	0.499109	0.0298853	0.481054	1	0.30789	0.0319024
3.22	1	1	0.000608454	0.283356	1	0.00928114	0.108799	0.86905	0.0653605	1	0.0710943	1	0.99246	0.0552753	0.21755	0.172216	0.931201	1	0.173647	0.329112	0.973778	0.866739	0.295488	0.0629601	0.0600752	0.950613	0.405176	0.350946	0.967653	0.0414834	0.9462	0.774838	0.922431	0.0122096	0.070418	1	0.412072	0.082383	1	0.0287473	0.001021	1	1	0.496868	0.0295968	0.478779	1	0.305805	0.0314564
3.23	1	1	0.000592122	0.281361	1	0.00913052	0.107839	0.870192	0.0647525	1	0.0704367	1	0.992535	0.0544027	0.215853	0.170795	0.931849	1	0.172216	0.326961	0.974034	0.867899	0.293447	0.062373	0.0595132	0.951082	0.402881	0.348738	0.967965	0.0410877	0.946708	0.776603	0.923146	0.0120167	0.0697666	1	0.409771	0.0816307	1	0.0284694	0.00099164	1	1	0.494621	0.0293109	0.476501	1	0.303727	0.0310157
3.24	1	1	0.000576215	0.279374	1	0.00898212	0.106887	0.871325	0.0641498	1	0.0697848	1	0.992608	0.053542	0.214165	0.169384	0.93249	1	0.170795	0.324816	0.974287	0.86905	0.291413	0.0617909	0.0589562	0.951546	0.400588	0.346535	0.968274	0.0406956	0.947212	0.778357	0.923855	0.0118266	0.0691207	1	0.407473	0.0808848	1	0.0281941	0.000963067	1	1	0.49237	0.0290278	0.47422	1	0.301657	0.0305802
3.25	1	1	0.000560721	0.277395	1	0.00883592	0.105941	0.87245	0.0635524	1	0.0691384	1	0.992681	0.052693	0.212487	0.167982	0.933126	1	0.169384	0.322677	0.974537	0.870192	0.289387	0.061214	0.058404	0.952006	0.398297	0.344338	0.96858	0.040307	0.947711	0.780101	0.924559	0.0116391	0.0684804	1	0.405176	0.080145	1	0.0279215	0.000935257	1	1	0.490115	0.0287473	0.471936	1	0.299593	0.03015
3.26	1	1	0.000545632	0.275424	1	0.00869188	0.105003	0.873567	0.0629601	1	0.0684976	1	0.992754	0.0518557	0.210818	0.166589	0.933756	1	0.167982	0.320545	0.974786	0.871325	0.287369	0.0606421	0.0578567	0.952462	0.396009	0.342145	0.968883	0.039922	0.948206	0.781834	0.925256	0.0114544	0.0678456	1	0.402881	0.0794114	1	0.0276513	0.000908192	1	1	0.487856	0.0284694	0.46965	1	0.297537	0.0297249
3.27	1	1	0.000530936	0.273462	1	0.00854997	0.104073	0.874675	0.062373	1	0.0678623	1	0.992825	0.0510299	0.209159	0.165205	0.93438	1	0.166589	0.318419	0.975032	0.87245	0.285359	0.0600752	0.0573142	0.952914	0.393723	0.339959	0.969184	0.0395406	0.948696	0.783558	0.925947	0.0112722	0.0672162	1	0.400588	0.078684	1	0.0273838	0.000881855	1	1	0.485592	0.0281941	0.46736	1	0.295488	0.0293049
3.28	1	1	0.000516624	0.271507	1	0.00841018	0.103149	0.875775	0.0617909	1	0.0672325	1	0.992896	0.0502155	0.20751	0.16383	0.934999	1	0.165205	0.3163	0.975275	0.873567	0.283356	0.0595132	0.0567765	0.953362	0.391439	0.337778	0.969482	0.0391626	0.949182	0.785272	0.926633	0.0110927	0.0665923	1	0.398297	0.0779626	1	0.0271187	0.000856227	1	1	0.483325	0.0279215	0.465069	1	0.293447	0.0288899
3.29	1	1	0.000502687	0.269561	1	0.00827247	0.102232	0.876866	0.061214	1	0.066608	1	0.992966	0.0494124	0.20587	0.162465	0.935613	1	0.16383	0.314187	0.975516	0.874675	0.281361	0.0589562	0.0562435	0.953805	0.389159	0.335603	0.969777	0.0387881	0.949663	0.786975	0.927312	0.0109157	0.0659737	1	0.396009	0.0772473	1	0.0268561	0.000831291	1	1	0.481054	0.0276513	0.462775	1	0.291413	0.02848
3.3	1	1	0.000489115	0.267623	1	0.00813682	0.101323	0.877949	0.0606421	1	0.065989	1	0.993036	0.0486205	0.20424	0.161109	0.936221	1	0.162465	0.312081	0.975755	0.875775	0.279374	0.058404	0.0557153	0.954245	0.386881	0.333433	0.970069	0.038417	0.95014	0.788669	0.927986	0.0107413	0.0653605	1	0.393723	0.076538	1	0.026596	0.00080703	1	1	0.478779	0.0273838	0.460479	1	0.289387	0.0280751
3.31	1	1	0.000475898	0.265694	1	0.0080032	0.100421	0.879024	0.0600752	1	0.0653753	1	0.993105	0.0478397	0.20262	0.159762	0.936823	1	0.161109	0.309982	0.975992	0.876866	0.277395	0.0578567	0.0551917	0.954681	0.384607	0.33127	0.970358	0.0380494	0.950613	0.790352	0.928654	0.0105694	0.0647525	1	0.391439	0.0758347	1	0.0263384	0.000783428	1	1	0.476501	0.0271187	0.45818	1	0.287369	0.027675
3.32	1	1	0.000463028	0.263772	1	0.00787158	0.0995257	0.88009	0.0595132	1	0.064767	1	0.993173	0.0470698	0.201009	0.158424	0.93742	1	0.159762	0.30789	0.976226	0.877949	0.275424	0.0573142	0.0546727	0.955112	0.382336	0.329112	0.970645	0.0376851	0.951082	0.792025	0.929316	0.0104	0.0641498	1	0.389159	0.0751373	1	0.0260832	0.000760468	1	1	0.47422	0.0268561	0.455881	1	0.285359	0.0272799
3.33	1	1	0.000450496	0.26186	1	0.00774194	0.0986375	0.881148	0.0589562	1	0.0641639	1	0.99324	0.0463108	0.199408	0.157095	0.938012	1	0.158424	0.305805	0.976458	0.879024	0.273462	0.0567765	0.0541583	0.95554	0.380068	0.326961	0.970929	0.0373242	0.951546	0.793688	0.929973	0.0102331	0.0635524	1	0.386881	0.0744457	1	0.0258304	0.000738135	1	1	0.471936	0.026596	0.453579	1	0.283356	0.0268896
3.34	1	1	0.000438294	0.259955	1	0.00761425	0.0977563	0.882199	0.058404	1	0.063566	1	0.993307	0.0455624	0.197816	0.155776	0.938599	1	0.157095	0.303727	0.976688	0.88009	0.271507	0.0562435	0.0536485	0.955964	0.377803	0.324816	0.97121	0.0369666	0.952006	0.795341	0.930624	0.0100685	0.0629601	1	0.384607	0.0737601	1	0.0255799	0.000716413	1	1	0.46965	0.0263384	0.451276	1	0.281361	0.026504
3.35	1	1	0.000426412	0.25806	1	0.00748849	0.096882	0.883241	0.0578567	1	0.0629734	1	0.993373	0.0448248	0.196234	0.154465	0.93918	1	0.155776	0.301657	0.976916	0.881148	0.269561	0.0557153	0.0531432	0.956384	0.375542	0.322677	0.971489	0.0366123	0.952462	0.796984	0.931269	0.00990638	0.062373	1	0.382336	0.0730802	1	0.0253319	0.000695286	1	1	0.46736	0.0260832	0.448972	1	0.279374	0.0261232
3.36	1	1	0.000414844	0.256172	1	0.00736464	0.0960146	0.884275	0.0573142	1	0.0623859	1	0.993439	0.0440976	0.194662	0.153164	0.939756	1	0.154465	0.299593	0.977141	0.882199	0.267623	0.0551917	0.0526424	0.9568	0.373285	0.320545	0.971765	0.0362613	0.952914	0.798617	0.931908	0.0097466	0.0617909	1	0.380068	0.0724061	1	0.0250862	0.00067474	1	1	0.465069	0.0258304	0.446667	1	0.277395	0.0257471
3.37	1	1	0.000403581	0.254294	1	0.00724266	0.0951541	0.8853	0.0567765	1	0.0618035	1	0.993504	0.0433808	0.193099	0.151871	0.940327	1	0.153164	0.297537	0.977365	0.883241	0.265694	0.0546727	0.0521461	0.957213	0.371032	0.318419	0.972039	0.0359135	0.953362	0.80024	0.932543	0.00958915	0.061214	1	0.377803	0.0717377	1	0.0248428	0.00065476	1	1	0.462775	0.0255799	0.444361	1	0.275424	0.0253757
3.38	1	1	0.000392616	0.252424	1	0.00712253	0.0943005	0.886318	0.0562435	1	0.0612262	1	0.993568	0.0426742	0.191545	0.150588	0.940892	1	0.151871	0.295488	0.977586	0.884275	0.263772	0.0541583	0.0516542	0.957621	0.368782	0.3163	0.97231	0.0355689	0.953805	0.801853	0.933171	0.009434	0.0606421	1	0.375542	0.071075	1	0.0246017	0.000635332	1	1	0.460479	0.0253319	0.442054	1	0.273462	0.0250089
3.39	1	1	0.00038194	0.250563	1	0.00700423	0.0934536	0.887328	0.0557153	1	0.0606539	1	0.993631	0.0419779	0.190002	0.149313	0.941453	1	0.150588	0.293447	0.977805	0.8853	0.26186	0.0536485	0.0511667	0.958026	0.366537	0.314187	0.972578	0.0352275	0.954245	0.803456	0.933794	0.00928114	0.0600752	1	0.373285	0.070418	1	0.0243629	0.000616442	1	1	0.45818	0.0250862	0.439747	1	0.271507	0.0246466
3.4	1	1	0.000371547	0.248711	1	0.00688774	0.0926135	0.88833	0.0551917	1	0.0600867	1	0.993694	0.0412916	0.188467	0.148047	0.942008	1	0.149313	0.291413	0.978022	0.886318	0.259955	0.0531432	0.0506835	0.958427	0.364296	0.312081	0.972844	0.0348892	0.954681	0.805049	0.934412	0.00913052	0.0595132	1	0.371032	0.0697666	1	0.0241263	0.000598077	1	1	0.455881	0.0248428	0.437439	1	0.269561	0.0242889
3.41	1	1	0.000361429	0.246867	1	0.00677303	0.0917801	0.889325	0.0546727	1	0.0595244	1	0.993757	0.0406152	0.186943	0.14679	0.942559	1	0.148047	0.289387	0.978237	0.887328	0.25806	0.0526424	0.0502046	0.958825	0.362059	0.309982	0.973107	0.0345541	0.955112	0.806632	0.935024	0.00898212	0.0589562	1	0.368782	0.0691207	1	0.023892	0.000580223	1	1	0.453579	0.0246017	0.435131	1	0.267623	0.0239356
3.42	1	1	0.000351579	0.245032	1	0.00666007	0.0909533	0.890311	0.0541583	1	0.058967	1	0.993819	0.0399487	0.185427	0.145542	0.943104	1	0.14679	0.287369	0.97845	0.88833	0.256172	0.0521461	0.0497301	0.959218	0.359827	0.30789	0.973368	0.0342221	0.95554	0.808205	0.935631	0.00883592	0.058404	1	0.366537	0.0684804	1	0.0236599	0.000562867	1	1	0.451276	0.0243629	0.432823	1	0.265694	0.0235868
3.43	1	1	0.000341991	0.243206	1	0.00654885	0.0901332	0.89129	0.0536485	1	0.0584146	1	0.99388	0.0392919	0.183922	0.144303	0.943645	1	0.145542	0.285359	0.97866	0.889325	0.254294	0.0516542	0.0492597	0.959609	0.3576	0.305805	0.973626	0.0338932	0.955964	0.809768	0.936233	0.00869188	0.0578567	1	0.364296	0.0678456	1	0.02343	0.000545996	1	1	0.448972	0.0241263	0.430515	1	0.263772	0.0232424
3.44	1	1	0.000332657	0.241389	1	0.00643933	0.0893198	0.89226	0.0531432	1	0.057867	1	0.99394	0.0386447	0.182426	0.143073	0.944181	1	0.144303	0.283356	0.978869	0.890311	0.252424	0.0511667	0.0487936	0.959995	0.355377	0.303727	0.973882	0.0335673	0.956384	0.811321	0.936829	0.00854997	0.0573142	1	0.362059	0.0672162	1	0.0232023	0.000529599	1	1	0.446667	0.023892	0.428207	1	0.26186	0.0229023
3.45	1	1	0.000323572	0.239581	1	0.00633151	0.0885128	0.893224	0.0526424	1	0.0573242	1	0.994	0.038007	0.180939	0.141851	0.944712	1	0.143073	0.281361	0.979076	0.89129	0.250563	0.0506835	0.0483317	0.960378	0.353159	0.301657	0.974136	0.0332444	0.9568	0.812864	0.93742	0.00841018	0.0567765	1	0.359827	0.0665923	1	0.0229768	0.000513662	1	1	0.444361	0.0236599	0.4259	1	0.259955	0.0225666
3.46	1	1	0.000314728	0.237782	1	0.00622535	0.0877124	0.894179	0.0521461	1	0.0567862	1	0.994059	0.0373787	0.179462	0.140638	0.945238	1	0.141851	0.279374	0.979281	0.89226	0.248711	0.0502046	0.047874	0.960758	0.350946	0.299593	0.974387	0.0329246	0.957213	0.814398	0.938006	0.00827247	0.0562435	1	0.3576	0.0659737	1	0.0227533	0.000498175	1	1	0.442054	0.02343	0.423593	1	0.25806	0.0222351
3.47	1	1	0.00030612	0.235991	1	0.00612083	0.0869185	0.895127	0.0516542	1	0.0562529	1	0.994118	0.0367597	0.177994	0.139434	0.945759	1	0.140638	0.277395	0.979483	0.893224	0.246867	0.0497301	0.0474203	0.961134	0.348738	0.297537	0.974635	0.0326077	0.957621	0.815921	0.938587	0.00813682	0.0557153	1	0.355377	0.0653605	1	0.0225321	0.000483125	1	1	0.439747	0.0232023	0.421287	1	0.256172	0.0219078
3.48	1	1	0.000297742	0.23421	1	0.00601793	0.0861311	0.896068	0.0511667	1	0.0557244	1	0.994176	0.0361498	0.176535	0.138238	0.946275	1	0.139434	0.275424	0.979684	0.894179	0.245032	0.0492597	0.0469707	0.961507	0.346535	0.295488	0.974882	0.0322937	0.958026	0.817434	0.939163	0.0080032	0.0551917	1	0.353159	0.0647525	1	0.0223129	0.000468501	1	1	0.437439	0.0229768	0.418981	1	0.254294	0.0215848
3.49	1	1	0.000289587	0.232438	1	0.00591663	0.08535	0.897	0.0506835	1	0.0552005	1	0.994234	0.0355491	0.175086	0.137051	0.946787	1	0.138238	0.273462	0.979883	0.895127	0.243206	0.0487936	0.0465252	0.961876	0.344338	0.293447	0.975126	0.0319827	0.958427	0.818938	0.939734	0.00787158	0.0546727	1	0.350946	0.0641498	1	0.0220958	0.000454292	1	1	0.435131	0.0227533	0.416677	1	0.252424	0.0212658
3.5	1	1	0.00028165	0.230675	1	0.0058169	0.0845753	0.897926	0.0502046	1	0.0546813	1	0.994291	0.0349572	0.173647	0.135873	0.947294	1	0.137051	0.271507	0.98008	0.896068	0.241389	0.0483317	0.0460837	0.962241	0.342145	0.291413	0.975367	0.0316746	0.958825	0.820432	0.940299	0.00774194	0.0541583	1	0.348738	0.0635524	1	0.0218807	0.000440487	1	1	0.432823	0.0225321	0.414374	1	0.250563	0.020951
3.51	1	1	0.000273925	0.22892	1	0.00571873	0.083807	0.898844	0.0497301	1	0.0541667	1	0.994348	0.0343743	0.172216	0.134703	0.947797	1	0.135873	0.269561	0.980275	0.897	0.239581	0.047874	0.0456462	0.962604	0.339959	0.289387	0.975607	0.0313693	0.959218	0.821916	0.94086	0.00761425	0.0536485	1	0.346535	0.0629601	1	0.0216677	0.000427076	1	1	0.430515	0.0223129	0.412072	1	0.248711	0.0206402
3.52	1	1	0.000266407	0.227175	1	0.00562209	0.0830449	0.899754	0.0492597	1	0.0536567	1	0.994403	0.0338001	0.170795	0.133542	0.948295	1	0.134703	0.267623	0.980468	0.897926	0.237782	0.0474203	0.0452127	0.962963	0.337778	0.287369	0.975844	0.0310669	0.959609	0.82339	0.941416	0.00748849	0.0531432	1	0.344338	0.062373	1	0.0214568	0.000414048	1	1	0.428207	0.0220958	0.409771	1	0.246867	0.0203334
3.53	1	1	0.000259091	0.225439	1	0.00552696	0.0822891	0.900658	0.0487936	1	0.0531511	1	0.994459	0.0332345	0.169384	0.132389	0.948788	1	0.133542	0.265694	0.98066	0.898844	0.235991	0.0469707	0.044783	0.963318	0.335603	0.285359	0.976079	0.0307674	0.959995	0.824855	0.941966	0.00736464	0.0526424	1	0.342145	0.0617909	1	0.0212478	0.000401394	1	1	0.4259	0.0218807	0.407473	1	0.245032	0.0200306
3.54	1	1	0.00025197	0.223713	1	0.00543333	0.0815395	0.901554	0.0483317	1	0.0526501	1	0.994514	0.0326775	0.167982	0.131244	0.949277	1	0.132389	0.263772	0.980849	0.899754	0.23421	0.0465252	0.0443573	0.963671	0.333433	0.283356	0.976312	0.0304706	0.960378	0.82631	0.942512	0.00724266	0.0521461	1	0.339959	0.061214	1	0.0210409	0.000389103	1	1	0.423593	0.0216677	0.405176	1	0.243206	0.0197318
3.55	1	1	0.000245041	0.221995	1	0.00534116	0.0807961	0.902442	0.047874	1	0.0521536	1	0.994568	0.0321288	0.166589	0.130108	0.949761	1	0.131244	0.26186	0.981037	0.900658	0.232438	0.0460837	0.0439354	0.96402	0.33127	0.281361	0.976542	0.0301766	0.960758	0.827755	0.943053	0.00712253	0.0516542	1	0.337778	0.0606421	1	0.0208359	0.000377165	1	1	0.421287	0.0214568	0.402881	1	0.241389	0.0194368
3.56	1	1	0.000238298	0.220286	1	0.00525045	0.0800589	0.903324	0.0474203	1	0.0516614	1	0.994622	0.0315886	0.165205	0.128981	0.950241	1	0.130108	0.259955	0.981223	0.901554	0.230675	0.0456462	0.0435173	0.964366	0.329112	0.279374	0.97677	0.0298853	0.961134	0.82919	0.94359	0.00700423	0.0511667	1	0.335603	0.0600752	1	0.0206329	0.000365572	1	1	0.418981	0.0212478	0.400588	1	0.239581	0.0191457
3.57	1	1	0.000231736	0.218587	1	0.00516116	0.0793277	0.904198	0.0469707	1	0.0511737	1	0.994675	0.0310565	0.16383	0.127862	0.950717	1	0.128981	0.25806	0.981407	0.902442	0.22892	0.0452127	0.0431031	0.964708	0.326961	0.277395	0.976996	0.0295968	0.961507	0.830616	0.944121	0.00688774	0.0506835	1	0.333433	0.0595132	1	0.0204318	0.000354315	1	1	0.416677	0.0210409	0.398297	1	0.237782	0.0188585
3.58	1	1	0.00022535	0.216897	1	0.00507329	0.0786026	0.905065	0.0465252	1	0.0506903	1	0.994728	0.0305326	0.162465	0.126751	0.951188	1	0.127862	0.256172	0.981589	0.903324	0.227175	0.044783	0.0426926	0.965048	0.324816	0.275424	0.97722	0.0293109	0.961876	0.832032	0.944648	0.00677303	0.0502046	1	0.33127	0.0589562	1	0.0202326	0.000343383	1	1	0.414374	0.0208359	0.396009	1	0.235991	0.018575
3.59	1	1	0.000219137	0.215216	1	0.0049868	0.0778835	0.905925	0.0460837	1	0.0502113	1	0.99478	0.0300167	0.161109	0.125648	0.951655	1	0.126751	0.254294	0.98177	0.904198	0.225439	0.0443573	0.0422858	0.965384	0.322677	0.273462	0.977442	0.0290278	0.962241	0.833439	0.94517	0.00666007	0.0497301	1	0.329112	0.058404	1	0.0200353	0.000332769	1	1	0.412072	0.0206329	0.393723	1	0.23421	0.0182952
3.6	1	1	0.000213091	0.213544	1	0.00490169	0.0771704	0.906779	0.0456462	1	0.0497365	1	0.994832	0.0295087	0.159762	0.124553	0.952118	1	0.125648	0.252424	0.981948	0.905065	0.223713	0.0439354	0.0418828	0.965718	0.320545	0.271507	0.977662	0.0287473	0.962604	0.834835	0.945687	0.00654885	0.0492597	1	0.326961	0.0578567	1	0.0198399	0.000322465	1	1	0.409771	0.0204318	0.391439	1	0.232438	0.0180191
3.61	1	1	0.000207208	0.211882	1	0.00481793	0.0764633	0.907625	0.0452127	1	0.049266	1	0.994883	0.0290085	0.158424	0.123467	0.952576	1	0.124553	0.250563	0.982125	0.905925	0.221995	0.0435173	0.0414834	0.966048	0.318419	0.269561	0.977879	0.0284694	0.962963	0.836223	0.9462	0.00643933	0.0487936	1	0.324816	0.0573142	1	0.0196464	0.000312461	1	1	0.407473	0.0202326	0.389159	1	0.230675	0.0177467
3.62	1	1	0.000201484	0.210229	1	0.0047355	0.0757621	0.908464	0.044783	1	0.0487997	1	0.994933	0.0285161	0.157095	0.122389	0.95303	1	0.123467	0.248711	0.982301	0.906779	0.220286	0.0431031	0.0410877	0.966375	0.3163	0.267623	0.978095	0.0281941	0.963318	0.837601	0.946708	0.00633151	0.0483317	1	0.322677	0.0567765	1	0.0194547	0.000302749	1	1	0.405176	0.0200353	0.386881	1	0.22892	0.0174779
3.63	1	1	0.000195915	0.208585	1	0.00465438	0.0750667	0.909296	0.0443573	1	0.0483376	1	0.994984	0.0280312	0.155776	0.121319	0.95348	1	0.122389	0.246867	0.982474	0.907625	0.218587	0.0426926	0.0406956	0.966699	0.314187	0.265694	0.978308	0.0279215	0.963671	0.838969	0.947212	0.00622535	0.047874	1	0.320545	0.0562435	1	0.0192649	0.000293322	1	1	0.402881	0.0198399	0.384607	1	0.227175	0.0172127
3.64	1	1	0.000190496	0.20695	1	0.00457456	0.0743772	0.910121	0.0439354	1	0.0478797	1	0.995033	0.0275539	0.154465	0.120257	0.953926	1	0.121319	0.245032	0.982646	0.908464	0.216897	0.0422858	0.040307	0.96702	0.312081	0.263772	0.97852	0.0276513	0.96402	0.840328	0.947711	0.00612083	0.0474203	1	0.318419	0.0557153	1	0.0190768	0.000284173	1	1	0.400588	0.0196464	0.382336	1	0.225439	0.016951
3.65	1	1	0.000185224	0.205325	1	0.00449601	0.0736934	0.91094	0.0435173	1	0.0474259	1	0.995082	0.027084	0.153164	0.119203	0.954368	1	0.120257	0.243206	0.982817	0.909296	0.215216	0.0418828	0.039922	0.967338	0.309982	0.26186	0.978729	0.0273838	0.964366	0.841678	0.948206	0.00601793	0.0469707	1	0.3163	0.0551917	1	0.0188906	0.000275292	1	1	0.398297	0.0194547	0.380068	1	0.223713	0.0166929
3.66	1	1	0.000180095	0.203709	1	0.00441872	0.0730154	0.911752	0.0431031	1	0.0469761	1	0.995131	0.0266215	0.151871	0.118157	0.954805	1	0.119203	0.241389	0.982985	0.910121	0.213544	0.0414834	0.0395406	0.967653	0.30789	0.259955	0.978937	0.0271187	0.964708	0.843018	0.948696	0.00591663	0.0465252	1	0.314187	0.0546727	1	0.0187062	0.000266674	1	1	0.396009	0.0192649	0.377803	1	0.221995	0.0164382
3.67	1	1	0.000175105	0.202102	1	0.00434268	0.0723432	0.912557	0.0426926	1	0.0465305	1	0.995179	0.0261661	0.150588	0.117119	0.955239	1	0.118157	0.239581	0.983152	0.91094	0.211882	0.0410877	0.0391626	0.967965	0.305805	0.25806	0.979142	0.0268561	0.965048	0.844349	0.949182	0.0058169	0.0460837	1	0.312081	0.0541583	1	0.0185235	0.000258311	1	1	0.393723	0.0190768	0.375542	1	0.220286	0.0161869
3.68	1	1	0.00017025	0.200504	1	0.00426785	0.0716766	0.913355	0.0422858	1	0.0460888	1	0.995227	0.0257179	0.149313	0.116089	0.955669	1	0.117119	0.237782	0.983318	0.911752	0.210229	0.0406956	0.0387881	0.968274	0.303727	0.256172	0.979346	0.026596	0.965384	0.84567	0.949663	0.00571873	0.0456462	1	0.309982	0.0536485	1	0.0183426	0.000250195	1	1	0.391439	0.0188906	0.373285	1	0.218587	0.0159391
3.69	1	1	0.000165527	0.198916	1	0.00419423	0.0710156	0.914147	0.0418828	1	0.0456512	1	0.995274	0.0252768	0.148047	0.115067	0.956094	1	0.116089	0.235991	0.983482	0.912557	0.208585	0.040307	0.038417	0.96858	0.301657	0.254294	0.979547	0.0263384	0.965718	0.846982	0.95014	0.00562209	0.0452127	1	0.30789	0.0531432	1	0.0181634	0.000242321	1	1	0.389159	0.0187062	0.371032	1	0.216897	0.0156945
3.7	1	1	0.000160932	0.197337	1	0.0041218	0.0703603	0.914932	0.0414834	1	0.0452175	1	0.995321	0.0248426	0.14679	0.114052	0.956516	1	0.115067	0.23421	0.983644	0.913355	0.20695	0.039922	0.0380494	0.968883	0.299593	0.252424	0.979747	0.0260832	0.966048	0.848285	0.950613	0.00552696	0.044783	1	0.305805	0.0526424	1	0.0179859	0.000234681	1	1	0.386881	0.0185235	0.368782	1	0.215216	0.0154534
3.71	1	1	0.000156463	0.195767	1	0.00405054	0.0697105	0.915711	0.0410877	1	0.0447877	1	0.995367	0.0244153	0.145542	0.113046	0.956934	1	0.114052	0.232438	0.983804	0.914147	0.205325	0.0395406	0.0376851	0.969184	0.297537	0.250563	0.979944	0.0258304	0.966375	0.849579	0.951082	0.00543333	0.0443573	1	0.303727	0.0521461	1	0.0178101	0.000227269	1	1	0.384607	0.0183426	0.366537	1	0.213544	0.0152154
3.72	1	1	0.000152115	0.194207	1	0.00398043	0.0690662	0.916483	0.0406956	1	0.0443618	1	0.995413	0.0239947	0.144303	0.112047	0.957348	1	0.113046	0.230675	0.983963	0.914932	0.203709	0.0391626	0.0373242	0.969482	0.295488	0.248711	0.98014	0.0255799	0.966699	0.850863	0.951546	0.00534116	0.0439354	1	0.301657	0.0516542	1	0.0176361	0.000220079	1	1	0.382336	0.0181634	0.364296	1	0.211882	0.0149808
3.73	1	1	0.000147885	0.192655	1	0.00391145	0.0684275	0.917249	0.040307	1	0.0439398	1	0.995459	0.0235808	0.143073	0.111056	0.957758	1	0.112047	0.22892	0.984121	0.915711	0.202102	0.0387881	0.0369666	0.969777	0.293447	0.246867	0.980334	0.0253319	0.96702	0.852138	0.952006	0.00525045	0.0435173	1	0.299593	0.0511667	1	0.0174637	0.000213104	1	1	0.380068	0.0179859	0.362059	1	0.210229	0.0147493
3.74	1	1	0.000143771	0.191114	1	0.0038436	0.0677941	0.918008	0.039922	1	0.0435216	1	0.995504	0.0231734	0.141851	0.110073	0.958164	1	0.111056	0.227175	0.984277	0.916483	0.200504	0.038417	0.0366123	0.970069	0.291413	0.245032	0.980526	0.0250862	0.967338	0.853404	0.952462	0.00516116	0.0431031	1	0.297537	0.0506835	1	0.0172929	0.000206339	1	1	0.377803	0.0178101	0.359827	1	0.208585	0.0145211
3.75	1	1	0.000139768	0.189581	1	0.00377685	0.0671662	0.918761	0.0395406	1	0.0431073	1	0.995548	0.0227726	0.140638	0.109097	0.958566	1	0.110073	0.225439	0.984432	0.917249	0.198916	0.0380494	0.0362613	0.970358	0.289387	0.243206	0.980716	0.0248428	0.967653	0.854661	0.952914	0.00507329	0.0426926	1	0.295488	0.0502046	1	0.0171238	0.000199777	1	1	0.375542	0.0176361	0.3576	1	0.20695	0.0142959
3.76	1	1	0.000135876	0.188058	1	0.00371119	0.0665437	0.919507	0.0391626	1	0.0426966	1	0.995592	0.0223782	0.139434	0.108129	0.958965	1	0.109097	0.223713	0.984585	0.918008	0.197337	0.0376851	0.0359135	0.970645	0.287369	0.241389	0.980905	0.0246017	0.967965	0.855909	0.953362	0.0049868	0.0422858	1	0.293447	0.0497301	1	0.0169563	0.000193413	1	1	0.373285	0.0174637	0.355377	1	0.205325	0.0140739
3.77	1	1	0.000132089	0.186543	1	0.0036466	0.0659265	0.920247	0.0387881	1	0.0422898	1	0.995636	0.0219901	0.138238	0.107168	0.95936	1	0.108129	0.221995	0.984736	0.918761	0.195767	0.0373242	0.0355689	0.970929	0.285359	0.239581	0.981091	0.0243629	0.968274	0.857148	0.953805	0.00490169	0.0418828	1	0.291413	0.0492597	1	0.0167904	0.000187242	1	1	0.371032	0.0172929	0.353159	1	0.203709	0.0138549
3.78	1	1	0.000128406	0.185039	1	0.00358306	0.0653146	0.920981	0.038417	1	0.0418866	1	0.995679	0.0216082	0.137051	0.106215	0.959751	1	0.107168	0.220286	0.984886	0.919507	0.194207	0.0369666	0.0352275	0.97121	0.283356	0.237782	0.981276	0.0241263	0.96858	0.858378	0.954245	0.00481793	0.0414834	1	0.289387	0.0487936	1	0.0166261	0.000181257	1	1	0.368782	0.0171238	0.350946	1	0.202102	0.013639
3.79	1	1	0.000124824	0.183543	1	0.00352057	0.0647079	0.921709	0.0380494	1	0.0414871	1	0.995722	0.0212324	0.135873	0.105269	0.960139	1	0.106215	0.218587	0.985035	0.920247	0.192655	0.0366123	0.0348892	0.971489	0.281361	0.235991	0.981459	0.023892	0.968883	0.859599	0.954681	0.0047355	0.0410877	1	0.287369	0.0483317	1	0.0164634	0.000175454	1	1	0.366537	0.0169563	0.348738	1	0.200504	0.0134261
3.8	1	1	0.00012134	0.182057	1	0.0034591	0.0641065	0.922431	0.0376851	1	0.0410913	1	0.995764	0.0208628	0.134703	0.104331	0.960523	1	0.105269	0.216897	0.985182	0.920981	0.191114	0.0362613	0.0345541	0.971765	0.279374	0.23421	0.98164	0.0236599	0.969184	0.860811	0.955112	0.00465438	0.0406956	1	0.285359	0.047874	1	0.0163023	0.000169828	1	1	0.364296	0.0167904	0.346535	1	0.198916	0.0132161
3.81	1	1	0.000117951	0.180579	1	0.00339864	0.0635103	0.923146	0.0373242	1	0.0406991	1	0.995806	0.020499	0.133542	0.1034	0.960904	1	0.104331	0.215216	0.985328	0.921709	0.189581	0.0359135	0.0342221	0.972039	0.277395	0.232438	0.98182	0.02343	0.969482	0.862015	0.95554	0.00457456	0.040307	1	0.283356	0.0474203	1	0.0161427	0.000164372	1	1	0.362059	0.0166261	0.344338	1	0.197337	0.0130091
3.82	1	1	0.000114655	0.179112	1	0.00333917	0.0629192	0.923855	0.0369666	1	0.0403104	1	0.995848	0.0201412	0.132389	0.102477	0.961281	1	0.1034	0.213544	0.985472	0.922431	0.188058	0.0355689	0.0338932	0.97231	0.275424	0.230675	0.981998	0.0232023	0.969777	0.863209	0.955964	0.00449601	0.039922	1	0.281361	0.0469707	1	0.0159846	0.000159084	1	1	0.359827	0.0164634	0.342145	1	0.195767	0.0128049
3.83	1	1	0.00011145	0.177653	1	0.00328068	0.0623332	0.924559	0.0366123	1	0.0399253	1	0.995889	0.0197892	0.131244	0.101561	0.961654	1	0.102477	0.211882	0.985615	0.923146	0.186543	0.0352275	0.0335673	0.972578	0.273462	0.22892	0.982174	0.0229768	0.970069	0.864395	0.956384	0.00441872	0.0395406	1	0.279374	0.0465252	1	0.0158281	0.000153957	1	1	0.3576	0.0163023	0.339959	1	0.194207	0.0126037
3.84	1	1	0.000108332	0.176203	1	0.00322316	0.0617523	0.925256	0.0362613	1	0.0395438	1	0.99593	0.0194429	0.130108	0.100652	0.962024	1	0.101561	0.210229	0.985756	0.923855	0.185039	0.0348892	0.0332444	0.972844	0.271507	0.227175	0.982348	0.0227533	0.970358	0.865571	0.9568	0.00434268	0.0391626	1	0.277395	0.0460837	1	0.0156731	0.000148988	1	1	0.355377	0.0161427	0.337778	1	0.192655	0.0124052
3.85	1	1	0.000105301	0.174763	1	0.00316659	0.0611765	0.925947	0.0359135	1	0.0391657	1	0.99597	0.0191022	0.128981	0.0997505	0.962391	1	0.100652	0.208585	0.985896	0.924559	0.183543	0.0345541	0.0329246	0.973107	0.269561	0.225439	0.982521	0.0225321	0.970645	0.866739	0.957213	0.00426785	0.0387881	1	0.275424	0.0456462	1	0.0155196	0.000144171	1	1	0.353159	0.0159846	0.335603	1	0.191114	0.0122096
3.86	1	1	0.000102352	0.173332	1	0.00311095	0.0606056	0.926633	0.0355689	1	0.0387911	1	0.99601	0.0187671	0.127862	0.0988561	0.962754	1	0.0997505	0.20695	0.986035	0.925256	0.182057	0.0342221	0.0326077	0.973368	0.267623	0.223713	0.982692	0.0223129	0.970929	0.867899	0.957621	0.00419423	0.038417	1	0.273462	0.0452127	1	0.0153675	0.000139502	1	1	0.350946	0.0158281	0.333433	1	0.189581	0.0120167
3.87	1	1	9.94849e-05	0.17191	1	0.00305624	0.0600398	0.927312	0.0352275	1	0.03842	1	0.99605	0.0184375	0.126751	0.0979688	0.963113	1	0.0988561	0.205325	0.986173	0.925947	0.180579	0.0338932	0.0322937	0.973626	0.265694	0.221995	0.982861	0.0220958	0.97121	0.86905	0.958026	0.0041218	0.0380494	1	0.271507	0.044783	1	0.0152169	0.000134978	1	1	0.348738	0.0156731	0.33127	1	0.188058	0.0118266
3.88	1	1	9.66966e-05	0.170497	1	0.00300243	0.0594788	0.927986	0.0348892	1	0.0380522	1	0.996089	0.0181133	0.125648	0.0970886	0.96347	1	0.0979688	0.203709	0.986309	0.926633	0.179112	0.0335673	0.0319827	0.973882	0.263772	0.220286	0.983029	0.0218807	0.971489	0.870192	0.958427	0.00405054	0.0376851	1	0.269561	0.0443573	1	0.0150678	0.000130593	1	1	0.346535	0.0155196	0.329112	1	0.186543	0.0116391
3.89	1	1	9.3985e-05	0.169093	1	0.00294952	0.0589228	0.928654	0.0345541	1	0.0376879	1	0.996128	0.0177944	0.124553	0.0962155	0.963823	1	0.0970886	0.202102	0.986443	0.927312	0.177653	0.0332444	0.0316746	0.974136	0.26186	0.218587	0.983195	0.0216677	0.971765	0.871325	0.958825	0.00398043	0.0373242	1	0.267623	0.0439354	1	0.0149201	0.000126344	1	1	0.344338	0.0153675	0.326961	1	0.185039	0.0114544
3.9	1	1	9.13482e-05	0.167698	1	0.00289749	0.0583716	0.929316	0.0342221	1	0.0373269	1	0.996166	0.0174808	0.123467	0.0953495	0.964172	1	0.0962155	0.200504	0.986577	0.927986	0.176203	0.0329246	0.0313693	0.974387	0.259955	0.216897	0.98336	0.0214568	0.972039	0.87245	0.959218	0.00391145	0.0369666	1	0.265694	0.0435173	1	0.0147739	0.000122227	1	1	0.342145	0.0152169	0.324816	1	0.183543	0.0112722
3.91	1	1	8.87842e-05	0.166313	1	0.00284633	0.0578252	0.929973	0.0338932	1	0.0369692	1	0.996204	0.0171723	0.122389	0.0944904	0.964519	1	0.0953495	0.198916	0.986709	0.928654	0.174763	0.0326077	0.0310669	0.974635	0.25806	0.215216	0.983523	0.0212478	0.97231	0.873567	0.959609	0.0038436	0.0366123	1	0.263772	0.0431031	1	0.014629	0.000118238	1	1	0.339959	0.0150678	0.322677	1	0.182057	0.0110927
3.92	1	1	8.62909e-05	0.164936	1	0.00279602	0.0572836	0.930624	0.0335673	1	0.0366148	1	0.996242	0.0168689	0.121319	0.0936382	0.964862	1	0.0944904	0.197337	0.98684	0.929316	0.173332	0.0322937	0.0307674	0.974882	0.256172	0.213544	0.983684	0.0210409	0.972578	0.874675	0.959995	0.00377685	0.0362613	1	0.26186	0.0426926	1	0.0144856	0.000114373	1	1	0.337778	0.0149201	0.320545	1	0.180579	0.0109157
3.93	1	1	8.38664e-05	0.163569	1	0.00274655	0.0567468	0.931269	0.0332444	1	0.0362637	1	0.996279	0.0165706	0.120257	0.092793	0.965202	1	0.0936382	0.195767	0.986969	0.929973	0.17191	0.0319827	0.0304706	0.975126	0.254294	0.211882	0.983844	0.0208359	0.972844	0.875775	0.960378	0.00371119	0.0359135	1	0.259955	0.0422858	1	0.0143435	0.000110628	1	1	0.335603	0.0147739	0.318419	1	0.179112	0.0107413
3.94	1	1	8.1509e-05	0.162211	1	0.00269791	0.0562146	0.931908	0.0329246	1	0.0359158	1	0.996316	0.0162772	0.119203	0.0919545	0.965538	1	0.092793	0.194207	0.987098	0.930624	0.170497	0.0316746	0.0301766	0.975367	0.252424	0.210229	0.984002	0.0206329	0.973107	0.876866	0.960758	0.0036466	0.0355689	1	0.25806	0.0418828	1	0.0142028	0.000107001	1	1	0.333433	0.014629	0.3163	1	0.177653	0.0105694
3.95	1	1	7.92167e-05	0.160861	1	0.00265009	0.0556872	0.932543	0.0326077	1	0.0355712	1	0.996352	0.0159886	0.118157	0.091123	0.965872	1	0.0919545	0.192655	0.987225	0.931269	0.169093	0.0313693	0.0298853	0.975607	0.250563	0.208585	0.984159	0.0204318	0.973368	0.877949	0.961134	0.00358306	0.0352275	1	0.256172	0.0414834	1	0.0140635	0.000103488	1	1	0.33127	0.0144856	0.314187	1	0.176203	0.0104
3.96	1	1	7.69879e-05	0.159521	1	0.00260307	0.0551644	0.933171	0.0322937	1	0.0352297	1	0.996388	0.0157049	0.117119	0.0902981	0.966202	1	0.091123	0.191114	0.987351	0.931908	0.167698	0.0310669	0.0295968	0.975844	0.248711	0.20695	0.984314	0.0202326	0.973626	0.879024	0.961507	0.00352057	0.0348892	1	0.254294	0.0410877	1	0.0139255	0.000100084	1	1	0.329112	0.0143435	0.312081	1	0.174763	0.0102331
3.97	1	1	7.48208e-05	0.158189	1	0.00255684	0.0546462	0.933794	0.0319827	1	0.0348914	1	0.996424	0.0154259	0.116089	0.0894801	0.96653	1	0.0902981	0.189581	0.987475	0.932543	0.166313	0.0307674	0.0293109	0.976079	0.246867	0.205325	0.984468	0.0200353	0.973882	0.88009	0.961876	0.0034591	0.0345541	1	0.252424	0.0406956	1	0.0137889	9.6788e-05	1	1	0.326961	0.0142028	0.309982	1	0.173332	0.0100685
3.98	1	1	7.27138e-05	0.156867	1	0.00251139	0.0541326	0.934412	0.0316746	1	0.0345562	1	0.99646	0.0151516	0.115067	0.0886687	0.966854	1	0.0894801	0.188058	0.987599	0.933171	0.164936	0.0304706	0.0290278	0.976312	0.245032	0.203709	0.984621	0.0198399	0.974136	0.881148	0.962241	0.00339864	0.0342221	1	0.250563	0.040307	1	0.0136535	9.35955e-05	1	1	0.324816	0.0140635	0.30789	1	0.17191	0.00990638
3.99	1	1	7.06651e-05	0.155553	1	0.0024667	0.0536235	0.935024	0.0313693	1	0.0342242	1	0.996495	0.0148818	0.114052	0.0878639	0.967175	1	0.0886687	0.186543	0.987721	0.933794	0.163569	0.0301766	0.0287473	0.976542	0.243206	0.202102	0.984771	0.0196464	0.974387	0.882199	0.962604	0.00333917	0.0338932	1	0.248711	0.039922	1	0.0135195	9.05038e-05	1	1	0.322677	0.0139255	0.305805	1	0.170497	0.0097466
4	1	1	6.86733e-05	0.154249	1	0.00242277	0.0531189	0.935631	0.0310669	1	0.0338952	1	0.99653	0.0146166	0.113046	0.0870658	0.967493	1	0.0878639	0.185039	0.987842	0.934412	0.162211	0.0298853	0.0284694	0.97677	0.241389	0.200504	0.984921	0.0194547	0.974635	0.883241	0.962963	0.00328068	0.0335673	1	0.246867	0.0395406	1	0.0133868	8.75098e-05	1	1	0.320545	0.0137889	0.303727	1	0.169093	0.00958915
over	-1.7	0.22	1.52	0.8	1.03	1.1	0.52	-0.18	-0.94	-0.85	0.65	-1.59	-1.66	0.54	1.94	1.65	0	-1.64	1.66	1.02	-1	-0.16	0.86	-0.98	-1.03	-1.24	1.36	1.12	-1.68	-1.42	-1.15	0.47	-0.76	1.27	-0.86	-0.83	1.39	-0.69	-1.82	-1.8	1.84	-1.4	-0.39	1.76	-1.77	1.68	-0.64	0.91	1.9
step1	-3.2	0.22	-0.08	-0.7	-0.57	-0.4	-1.08	-1.68	-2.44	-2.35	0.65	-3.19	-1.66	-1.16	1.94	1.65	-1.6	-3.24	1.66	-0.48	-2.6	-1.66	-0.64	-2.48	-2.53	-2.74	-0.14	-0.38	-3.18	-2.92	-2.65	-1.03	-2.26	-0.23	-2.36	-2.33	-0.11	-2.19	-1.82	-3.3	0.14	-1.4	-1.89	0.26	-3.27	0.18	-0.64	-0.59	0.4
step2	-0.2	0.22	0.52	2.3	0.03	2.6	-0.48	1.32	0.56	0.65	0.65	-2.59	-1.66	-0.66	1.94	1.65	-1	-2.64	1.66	2.52	-2	1.34	2.36	0.52	0.47	0.26	2.86	2.62	-0.18	0.08	0.35	1.97	0.74	2.77	0.64	0.67	2.89	0.81	-1.82	-0.3	0.64	-1.4	1.11	3.26	-0.27	3.18	-0.64	2.41	3.4
step3	-1.7	0.22	2.12	0.8	1.63	1.1	1.12	-0.18	-0.94	-0.85	0.65	-0.99	-1.66	1.54	1.94	1.65	0.6	-1.04	1.66	1.02	-0.4	-0.16	0.86	-0.98	-1.03	-1.24	1.36	1.12	-1.68	-1.42	-1.15	0.47	-0.76	1.27	-0.86	-0.83	1.39	-0.69	-1.82	-1.8	2.84	-1.4	-0.39	1.76	-1.77	1.68	-0.64	0.91	1.9
step4	-1.7	0.22	1.52	0.8	1.03	1.1	0.52	-0.18	-0.94	-0.85	0.65	-1.59	-1.66	2.44	1.94	1.65	0	-1.64	1.66	1.02	-1	-0.16	0.86	-0.98	-1.03	-1.24	1.36	1.12	-1.68	-1.42	-1.15	0.47	-0.76	1.27	-0.86	-0.83	1.39	-0.69	-1.82	-1.8	3.74	-1.4	-0.39	1.76	-1.77	1.68	-0.64	0.91	1.9
step5	-1.7	0.22	1.52	0.8	1.03	1.1	0.52	-0.18	-0.94	-0.85	0.65	-1.59	-1.66	0.54	1.94	1.65	0	-1.64	1.66	1.02	-1	-0.16	0.86	-0.98	-1.03	-1.24	1.36	1.12	-1.68	-1.42	-1.15	0.47	-0.76	1.27	-0.86	-0.83	1.39	-0.69	-1.82	-1.8	1.84	-1.4	-0.39	1.76	-1.77	1.68	-0.64	0.91	1.9
step6	-1.7	0.22	1.52	0.8	1.03	1.1	0.52	-0.18	-0.94	-0.85	0.65	-1.59	-1.66	0.54	1.94	1.65	0	-1.64	1.66	1.02	-1	-0.16	0.86	-0.98	-1.03	-1.24	1.36	1.12	-1.68	-1.42	-1.15	0.47	-0.76	1.27	-0.86	-0.83	1.39	-0.69	-1.82	-1.8	1.84	-1.4	-0.39	1.76	-1.77	1.68	-0.64	0.91	1.9
RSM	-1.5	0	-1.6	-1.5	-1.6	-1.5	-1.6	-1.5	-1.5	-1.5	0	-1.6	0	-1.7	0	0	-1.6	-1.6	0	-1.5	-1.6	-1.5	-1.5	-1.5	-1.5	-1.5	-1.5	-1.5	-1.5	-1.5	-1.5	-1.5	-1.5	-1.5	-1.5	-1.5	-1.5	-1.5	0	-1.5	-1.7	0	-1.5	-1.5	-1.5	-1.5	0	-1.5	-1.5
or	1.5		-1	1.5	-1	1.5	-1	1.5	1.5	1.5		-1		-1.2			-1	-1		1.5	-1	1.5	1.5	1.5	1.5	1.5	1.5	1.5	1.5	1.5	1.5	1.5	1.5	1.5	1.5	1.5	1.5	1.5		1.5	-1.2	0	1.5	1.5	1.5	1.5	0	1.5	1.5
PCM			0.6		0.6		0.6					0.6		1			0.6	0.6			0.6																				1	0					0
Model														1.9																											1.9	0					0
1	1	1	1	1	1	1	1	1	1	1	1	1	1	1	1	1	1	1
step1_Sigma	-3.2	0.22	-0.08	-0.7	-0.57	-0.4	-1.08	-1.68	-2.44	-2.35	0.65	-3.19	-1.66	-1.16	1.94	1.65	-1.6	-3.24	1.66	-0.48	-2.6	-1.66	-0.64	-2.48	-2.53	-2.74	-0.14	-0.38	-3.18	-2.92	-2.65	-1.03	-2.26	-0.23	-2.36	-2.33	-0.11	-2.19	-1.82	-3.3	0.14	-1.4	-1.89	0.26	-3.27	0.18	-0.64	-0.59	0.4
step2_Sigma	-3.4	0.22	0.44	1.6	-0.54	2.2	-1.56	-0.36	-1.88	-1.7	0.65	-5.78	-1.66	-1.82	1.94	1.65	-2.6	-5.88	1.66	2.04	-4.6	-0.32	1.72	-1.96	-2.06	-2.48	2.72	2.24	-3.36	-2.84	-2.3	0.94	-1.52	2.54	-1.72	-1.66	2.78	-1.38	-1.82	-3.6	0.78	-2.8	-0.78	3.52	-3.54	3.36	-1.28	1.82	3.8
step3_Sigma	-3.4	0.22	2.56	1.6	1.09	2.2	-0.44	-0.36	-1.88	-1.7	0.65	-6.77	-1.66	-0.28	1.94	1.65	-2	-6.92	1.66	2.04	-5	-0.32	1.72	-1.96	-2.06	-2.48	2.72	2.24	-3.36	-2.84	-2.3	0.94	-1.52	2.54	-1.72	-1.66	2.78	-1.38	-1.82	-3.6	3.62	-4.2	-0.78	3.52	-3.54	3.36	-1.92	1.82	3.8
step4_Sigma	-3.4	0.22	2.56	1.6	1.09	2.2	-0.44	-0.36	-1.88	-1.7	0.65	-6.77	-1.66	2.16	1.94	1.65	-2	-6.92	1.66	2.04	-5	-0.32	1.72	-1.96	-2.06	-2.48	2.72	2.24	-3.36	-2.84	-2.3	0.94	-1.52	2.54	-1.72	-1.66	2.78	-1.38	-1.82	-3.6	7.36	-5.6	-0.78	3.52	-3.54	3.36	-2.56	1.82	3.8
step5_Sigma	-3.4	0.22	2.56	1.6	1.09	2.2	-0.44	-0.36	-1.88	-1.7	0.65	-6.77	-1.66	2.16	1.94	1.65	-2	-6.92	1.66	2.04	-5	-0.32	1.72	-1.96	-2.06	-2.48	2.72	2.24	-3.36	-2.84	-2.3	0.94	-1.52	2.54	-1.72	-1.66	2.78	-1.38	-1.82	-3.6	7.36	-5.6	-0.78	3.52	-3.54	3.36	-2.56	1.82	3.8
step6_Sigma	-3.4	0.22	2.56	1.6	1.09	2.2	-0.44	-0.36	-1.88	-1.7	0.65	-6.77	-1.66	2.16	1.94	1.65	-2	-6.92	1.66	2.04	-5	-0.32	1.72	-1.96	-2.06	-2.48	2.72	2.24	-3.36	-2.84	-2.3	0.94	-1.52	2.54	-1.72	-1.66	2.78	-1.38	-1.82	-3.6	7.36	-5.6	-0.78	3.52	-3.54	3.36	-2.56	1.82	3.8
	1	2	3	4	5	6	7	8	9	10	11	12	13	14	15	16	17	18	19	20	21	22	23	24	25	26	27	28	29	30	31	32	33	34	35	36	37	38	39	40	41	42	43	44	45	46	47	48	49
threshold	2	1	3	2	3	2	3	2	2	2	1	3	1	4	1	1	3	3	1	2	3	2	2	2	2	2	2	2	2	2	2	2	2	2	2	2	2	2	1	2	4	4	2	2	2	2	4	2	2
PCM-adj	1	1	1	1	1	1	1	1	1	1	1	1	1	1	1	1	1	1	1	1	1	1	1	1	1	1	1	1	1	1	1	1	1	1	1	1	1	1	1	2	3	4	5	6	7	8	9	10	11
step2	1	0	1	1	1	1	1	1	1	1	0	1	0	1	0	0	1	1	0	1	1	1	1	1	1	1	1	1	1	1	1	1	1	1	1	1	1	1	0	1	1	1	1	1	1	1	1	1	1
step3	0	0	1	0	1	0	1	0	0	0	0	1	0	1	0	0	1	1	0	0	1	0	0	0	0	0	0	0	0	0	0	0	0	0	0	0	0	0	0	0	1	1	0	0	0	0	1	0	0
step4	0	0	0	0	0	0	0	0	0	0	0	0	0	1	0	0	0	0	0	0	0	0	0	0	0	0	0	0	0	0	0	0	0	0	0	0	0	0	0	0	1	1	0	0	0	0	1	0	0
step5	0	0	0	0	0	0	0	0	0	0	0	0	0	0	0	0	0	0	0	0	0	0	0	0	0	0	0	0	0	0	0	0	0	0	0	0	0	0	0	0	0	0	0	0	0	0	0	0	0
step6	0	0	0	0	0	0	0	0	0	0	0	0	0	0	0	0	0	0	0	0	0	0	0	0	0	0	0	0	0	0	0	0	0	0	0	0	0	0	0	0	0	0	0	0	0	0	0	0	0
10.4552
disorder
prob.for cat	0.45
0	1	1	0.218283	0.214833	1	0.276841	0.0428956	0.077278	0.02848	1	0.549834	1	0.108129	0.0370581	0.816078	0.768525	0.0142074	1	0.770299	0.259449	0.00119147	0.0791425	0.226516	0.0268896	0.0250089	0.0182952	0.337153	0.281281	0.00913052	0.0138549	0.020951	0.157388	0.0366634	0.315671	0.0319024	1	0.34444	0.040339	1	0.00748849	0.277926	1	1	0.438202	0.00787158	0.417467	1	0.236533	0.474767
1	1	1	0.370848	0.678484	1	0.647711	0.198099	0.650284	0.51245	1	0.450166	1	0.891871	0.185394	0.183922	0.231475	0.110361	1	0.229701	0.657575	0.0251583	0.652787	0.67372	0.503578	0.49237	0.444361	0.60822	0.645067	0.344338	0.402881	0.465069	0.691396	0.551025	0.623095	0.529896	1	0.603002	0.565279	1	0.318419	0.378931	1	1	0.529896	0.324816	0.546867	1	0.669204	0.499109
2	1	1	0.345777	0.106683	1	0.075448	0.502084	0.272438	0.45907	1	0	1	0	0.562553	0	0	0.470483	1	0	0.0829766	0.291543	0.268071	0.0997647	0.469533	0.482621	0.537344	0.0546274	0.0736522	0.646532	0.583264	0.51398	0.151216	0.412312	0.0612338	0.438202	1	0.0525581	0.394382	1	0.674093	0.31336	1	1	0.0319024	0.667313	0.0356663	1	0.094263	0.0261232
3	1	1	0.0650915	0	1	0	0.256921	0	0	1	0	1	0	0.18914	0	0	0.404948	1	0	0	0.682107	0	0	0	0	0	0	0	0	0	0	0	0	0	0	1	0	0	1	0	0.0287131	1	1	0	0	0	1	0	0
4	1	1	0	0	1	0	0	0	0	1	0	1	0	0.0258545	0	0	0	1	0	0	0	0	0	0	0	0	0	0	0	0	0	0	0	0	0	1	0	0	1	0	0.00106967	1	1	0	0	0	1	0	0
5	1	1	0	0	1	0	0	0	0	1	0	1	0	0	0	0	0	1	0	0	0	0	0	0	0	0	0	0	0	0	0	0	0	0	0	1	0	0	1	0	0	1	1	0	0	0	1	0	0
6	1	1	0	0	1	0	0	0	0	1	0	1	0	0	0	0	0	1	0	0	0	0	0	0	0	0	0	0	0	0	0	0	0	0	0	1	0	0	1	0	0	1	1	0	0	0	1	0	0
EXPECTED	0	0	1.25768	0.89185	0	0.798607	1.97303	1.19516	1.43059	0	0.450166	0	0.891871	1.98134	0.183922	0.231475	2.26617	0	0.229701	0.823528	2.65457	1.18893	0.873249	1.44264	1.45761	1.51905	0.717475	0.792371	1.6374	1.56941	1.49303	0.993829	1.37565	0.745563	1.4063	0	0.708118	1.35404	0	1.6666	1.09607	0	0	0.5937	1.65944	0.618199	0	0.85773	0.551356
residule	0	0	-1.25768	0.10815	0	-0.798607	0.0269695	0.80484	-0.43059	0	-0.450166	0	0.108129	0.0186618	-0.183922	-0.231475	0.733828	0	-0.229701	0.176472	0.345434	0.811072	0.126751	-0.442643	-0.457612	0.480952	0.282525	0.207629	0.362599	-0.569409	0.506971	1.00617	0.624352	-0.745563	-0.4063	0	0.291882	-0.354043	0	-0.666604	-1.09607	0	0	0.4063	-0.659441	0.381801	0	0.14227	-0.551356
Variance	0	0	0.758029	0.309819	0	0.31173	0.625875	0.311628	0.302142	0	0.247517	0	0.0964369	0.625836	0.150095	0.177894	0.501291	0	0.176938	0.311283	0.283575	0.311519	0.310215	0.300489	0.298221	0.286228	0.31196	0.311823	0.249382	0.272892	0.291853	0.308566	0.307864	0.312166	0.305025	0	0.311803	0.309375	0	0.23722	0.706536	0	0	0.305025	0.240322	0.307361	0	0.310555	0.299609
Z-square	0	0	2.08666	0.0377524	0	2.04591	0.00116214	2.07866	0.613644	0	0.818731	0	0.121238	0.000556478	0.225373	0.301194	1.07423	0	0.298197	0.100045	0.420787	2.11171	0.0517894	0.652046	0.702193	0.808149	0.255868	0.13825	0.527215	1.18811	0.880645	3.28092	1.26619	1.78067	0.5412	0	0.273233	0.40516	0	1.8732	1.70036	0	0	0.5412	1.8095	0.474268	0	0.0651762	1.01463
57	9.98947	25.0875
1.12934	7	7	1	1	7	1	1	1	1	7	1	7	1	1	1	1	1	7	1	1	1	1	1	1	1	1	1	1	1	1	1
0.85979	6.40046	0.305964
0.395271
Information	0.247403	0.246723	0	0	0.728616	0	0	0	0	0.305346	0	0.184688	0	0	0	0	0	0.177583	0	0	0	0	0	0	0	0	0	0	0	0	0	0	0	0	0	0.305964	0	0	0.0848701	0	0	0.21898	0.312152	0	0	0	0.654737	0	0
EXPECTED	1.64237	0.557248	21	21	1.62584	21	21	21	21	1.40325	21	2.79137	21	21	21	21	21	2.80043	21	21	21	21	21	21	21	21	21	21	21	21	21	21	21	21	21	1.39713	21	21	0.906362	21	21	3.81391	1.26068	21	21	21	3.51506	21	21
0	0.00883592	0.442752	1	1	0.107633	1	1	1	1	0.0323537	1	0.000238298	1	1	1	1	1	0.000207208	1	1	1	1	1	1	1	1	1	1	1	1	1	1	1	1	1	0.0332725	1	1	0.0936382	1	1	0.000515191	0.0597129	1	1	1	0.00851868	1	1
1	0.339959	0.557248	1	1	0.298488	1	1	1	1	0.532045	1	0.0090772	1	1	1	1	1	0.00829762	1	1	1	1	1	1	1	1	1	1	1	1	1	1	1	1	1	0.53632	1	1	0.906362	1	1	0.00327652	0.619894	1	1	1	0.0253369	1	1
2	0.651205	0	1	1	0.454287	1	1	1	1	0.435601	1	0.189761	1	1	1	1	1	0.182358	1	1	1	1	1	1	1	1	1	1	1	1	1	1	1	1	1	0.430407	1	1	0	1	1	0.0208381	0.320393	1	1	1	0.0753589	1	1
3	0	0	1	1	0.139593	1	1	1	1	0	1	0.800923	1	1	1	1	1	0.809138	1	1	1	1	1	1	1	1	1	1	1	1	1	1	1	1	1	0	1	1	0	1	1	0.132526	0	1	1	1	0.224138	1	1
4	0	0	1	1	0	1	1	1	1	0	1	0	1	1	1	1	1	0	1	1	1	1	1	1	1	1	1	1	1	1	1	1	1	1	1	0	1	1	0	1	1	0.842844	0	1	1	1	0.666648	1	1
5	0	0	1	1	0	1	1	1	1	0	1	0	1	1	1	1	1	0	1	1	1	1	1	1	1	1	1	1	1	1	1	1	1	1	1	0	1	1	0	1	1	0	0	1	1	1	0	1	1
6	0	0	1	1	0	1	1	1	1	0	1	0	1	1	1	1	1	0	1	1	1	1	1	1	1	1	1	1	1	1	1	1	1	1	1	0	1	1	0	1	1	0	0	1	1	1	0	1	1
	1	2	3	4	5	6	7	8	9	10	11	12	13	14	15	16	17	18	19	20	21	22	23	24	25	26	27	28	29	30	31	32	33	34	35	36	37	38	39	40	41	42	43	44	45	46	47	48	49
	0.705162	0.741791	0.363871	0.476018	0.391265	0.0138708	0.012033	0.000390575	0.00634073	2.48507e-05	0.0143904	0.462719	0.302716	0.308658	0.233027	0.139434	0.0347972	0.0980042	0.117533	0.0305904	0.080854	0.0487997	0.0725812	1.30643	1.21877	0.645652	0.709254	1.1122	0.897849	0.977561	1.3015	0.54062	0.55768	0.463341
	0.207909	0.191537	0.231469	0.249425	0.238177	0.0136784	0.0118882	0.000390422	0.00630053	2.48501e-05	0.0141833	0.24861	0.211079	0.213388	0.178725	0.119992	0.0335864	0.0883993	0.103719	0.0296547	0.0743166	0.0464183	0.0673131	0.507845	0.492673	0.373148	0.337594	0.423427	0.458773	0.48241	0.534945	0.401394	0.404877	0.35727
	2.39169	2.87284	0.572009	0.908464	0.64275	0.0140659	82.1051	0.000390728	0.00638119	2.48513e-05	0.0146005	0.861225	2.30343	0.446462	0.303826	0.162026	0.0360517	0.108653	0.133187	0.0315557	0.0879664	0.0513033	12.7777	0.947213	3.015	0.336496	4.935	2.92138	1.75715	0.00104376	0.912073	0.728139	5.13807	0.600905
inverse			N	N				N						N				N		N	N		N	N			N								N	N					N		N	N	N
missing			4	3				3						3				4		3	4		3	3			3								3	3					5		3	3	3
a	1	1	1	1	1	1	1	1	1	1	1	1	1	1	1	1	1	1
c	0	0	0	0	0	0	0	0	0	0	0	0	0	0	0	0	0	0
threshold	2	1	4	3	3	2	3	3	2	2	1	3	1	5	1	1	3	4	1	3	4	2	3	3	2	2	3	2	2	2	2	2	2	2	3	3	2	2	1	2	5		3	3	3	2		2	2
limit				9
mark1	2	3										14																											40			43					48
mark2	5	5								11		13																											41			50					49
mark3	2											13
												14
	a	a			a					a		a																											a			a
author	ADMISSION TO HOSPITAL	THE ACCIDENT & EMERGENCY DEPARTMENT			WAITING LIST OR PLANNED ADMISSION				ALL TYPES OF ADMISSION	THE HOSPITAL & WARD														DOCTORS			NURSES				YOUR CARE & TREATMENT											OPERATIONS & PROCEDURES
	2	1	3	2	3	2	3	2	2	2	1	3	1	4	1	1	3	3	1	2	3	2	2	2	2	2	2	2	2	2	2	2	2	2	2	2	2	2	1	2	4	0	2	2	2	2	0	2	2
weight1			5	10		10	10	10	0		0		0	0	0	0	10	10	0	10	10	10	10	10	10	0	10	10	0	10	0	10	10	0	10	10	10	10		10	10		10	10	10	10		10	10
weight2			10	5		5	6.7	5	5		10		10	10	10	10	6.7	6.7	10	0	6.7	5	5	5	5	5	5	5	5	5	5	5	5	10	5	5	5	5		5	7.5		5	5	5	5		5	5
weight3			5	0		0	3.3	0	10					10			3.3	3.3		0	3.3	0	0	0	0	10	0	0	10	0	10	0	0	0	0	0	0	0		0	5		0	0	0	0		0	0
weight4			0				0										0	0			0																				2.5
weight5																																									0
weight1			10	10		10	10	10	10		10		10	10	10	10	10	10	10	10	10	10	10	10	10	10	10	10	10	10	10	10	10	10	10	10	10	10		10	10		10	10	10	10		10	10
weight2			5	5		5	6.7	5	5		0		0	10	0	0	6.7	6.7	0	0	6.7	5	5	5	5	5	5	5	5	5	5	5	5	0	5	5	5	5		5	7.5		5	5	5	5		5	5
weight3			5	0		0	3.3	0	0					0			3.3	3.3		0	3.3	0	0	0	0	0	0	0	0	0	0	0	0	0	0	0	0	0		0	5		0	0	0	0		0	0
weight4			0				0										0	0			0																				2.5
weight5																																									0
5.33684	0	0	0	5	0	0	6.7	10	5	0	0	0	10	0	0	0	10	0	0	0	10	10	5	5	5	10	5	5	10	5	10	10	10	0	5	0	5	5	0	5	0	0	0	5	5	5	0	5	0
	0	0	3	1	2	2	1	0	1	1	1	0	0	2	1	1	0	1	1	1	0	0	1	1	1	0	1	1	0	1	0	0	0	2	1	1	1	1	0	1	4	-4	1	1	1	1	-4	1	2
check	0	0	4	3	0	3	4	3	3	0	2	0	2	3	2	2	4	4	2	3	4	3	3	3	3	3	3	3	3	3	3	3	3	3	3	3	3	3	0	3	5	0	3	3	3	3	0	3	3
23	3	3	1	1	3	1	1	1	1	3	1	3	1	1	1	1	1	3	1	1	1	1	1	1	1	1	1	1	1	1	1	1	1	1	1	3	1	1	3	1	1	3	3	1	1	1	3	1	1
[truncated: 42 more columns]

## Sheet: Homepage
Dataset	name	objectives	Remark
report	Subject content	Foundamental description on subjects
Item	Item dataset	Item attributes
Reply	Download feedback	Patients' responses
eap	MLE dataset	How to estimate person measure
	Row 1	3 for non-answer, 1 for answer	coding 3 if missing
	Row 2	person response for the specific item
	Row 3	Descrimination parameter	coding 1 if mitting to Rasch model
	Row 4 to 804	MLE functioning
	Row 805	Over all item difficulty
	Row 806-811	Sep difficulty +overall difficulty
	Row 812-816	Sep difficulty for each threshold
	Row 819-824	Sep difficulty(accumulated)
	Row 827	the number of threshold
	Row 828-833	valid cells for defination
	Row 835	Whether disorder for setp difficulties
	Row 836	Estimated measure dependent on estimation methods
	Row 837-843	Probability on each category
	Row 844	EXPECTED
	Row 845	residule
	Row 846	Variance
	Row 847	Z-square
	Row 854-860	Expected value
	Row 875	inverse
	Row 876	missing
	Row 877	a	discriminationparameter
	Row 878	c	guessing parameter
	Row 879	threshold	the number of thesholds
	Row 880	limit
	Row 881	mark1	path skip item ( to where)
	Row 882	mark2	path skip item ( to where)
	Row 883	mark3	path skip item ( to where)
	Row 885	Item name
	Row 888-898	Assigning weighted score to each item
