# Supplementary material for: Improving Inpatient Surveys: Web-Based Computer Adaptive Testing Accessed via Mobile Phone QR Codes
Source: JMIR Med Inform. 2016 Mar 2;4(1):e8. doi: 10.2196/medinform.4313 (PMC4795329; doi:10.2196/medinform.4313)
Supplement: Multimedia Appendix 5 [file medinform_v4i1e8_app5.txt]

Private Sub CommandButton2_Click()  ' for simulation CAT 70 items
 ' MsgBox "simulation"
 Item = Sheets("simulation").Cells(1, Sheets("simulation").Columns.Count).End(xlToLeft).Column - 1
  lastRow = Sheets("simulation").Cells(Sheets("simulation").Rows.Count, "B").End(xlUp).Row - 1
 ' lastRow = 10
  
   mrange = "B852:" & Sheets("eap").Cells(852, Item + 1).Address(False, False)
   mrange = "p852:" & Sheets("eap").Cells(852, 39).Address(False, False)
  ' Sheets("eap").Cells(850, 3) = "=MAX(" & mrange & ")"
  Sheets("eap").Cells(850, 3) = "=MAX(" & mrange & ")"
  'For jk = 2 To lastRow
             Randomize
        mrnd = Rnd
11        If LCase(Me.CommandButton2.Caption) = "simulation" Then
             end_con = 1 ' Val(Sheets("register").Cells(Sheets("register").Cells(1, 1) + 1, 1)) + 1
             Sheets("register").Cells(1, 2) = end_con
          Me.CommandButton2.Caption = end_con
          Sheets("main").Cells(24, 1) = end_con
           Sheets("main").Cells(24, 2) = ""
            Sheets("main").Cells(24, 2) = 0
             Sheets("main").Cells(24, 2) = end_con
        Else
        If Val(Me.total_item) <> Sheets("eap").Cells(2, 1) Then
          a1 = a1
        End If
        
          Sheets("main").Cells(24, 2) = Sheets("main").Cells(24, 2) + 1
         end_con = Sheets("main").Cells(24, 1)
           Me.CommandButton2.Caption = Val(Me.CommandButton2.Caption) + 1
           
     
        End If
          
        If end_con <> 1 Then GoTo 41
        GoTo 311
           mbuffer_no = Sheets("main").Cells(24, 2) + 1
          If mbuffer_no > 2 Then
            
             mbuffer_no2 = Sheets("register").Cells(1, 1) + 1
            For jkk = 1 To 52
             Sheets("register").Cells(mbuffer_no - 1, jkk) = Sheets("register").Cells(mbuffer_no2, jkk)
            
            Next jkk
         End If
311           If Val(Me.CommandButton2.Caption) > 1 Then
               Me.CommandButton2.Caption = Val(Me.CommandButton2.Caption) + 1
           End If

          For jk = Val(Me.CommandButton2.Caption) To 1001
             If Trim(Sheets("register").Cells(jk, 2)) = "" Then
                Me.CommandButton2.Caption = jk - 1
              Exit For
            End If
            If jk > 1000 Then End
          Next jk
        mbuffer_no = jk - 1
        Sheets("main").Cells(24, 2) = jk - 1
41    If Val(Me.CommandButton2.Caption) >= 47 Then
      a1 = 1
    End If
       lastRow = 1000
      If Val(Me.CommandButton2.Caption) >= 1 + lastRow Then
           ActiveWorkbook.Save

           End
        
        ElseIf Val(Me.CommandButton2.Caption) Mod 100 = 0 Then
       '   ActiveWorkbook.Save
        Else
         '  Application.Wait Now + TimeValue("00:00:4")

        End If

 ' If Sheets("simulation").Cells(1, 1) = "Y" Then
             'Picker unique===================================
            
          ' Item = Sheets("simulation").Cells(1, Sheets("simulation").Columns.Count).End(xlToLeft).Column - 1
 
   For ja = 2 To Item + 1
       Sheets("eap").Cells(1, ja) = 3
  Next ja
 
  For j = 2 To 15
21    Sheets("eap").Cells(2, j) = Sheets("simulation").Cells(jk, j)

         ma1 = Sheets("eap").Cells(881, j)
         ma2 = Sheets("eap").Cells(882, j)
         ma3 = Sheets("eap").Cells(883, j)
          ma4 = Sheets("eap").Cells(884, j)
         Sheets("eap").Cells(1, j) = 1
       If Trim(Sheets("eap").Cells(885, j)) > "" Then
           Sheets("eap").Cells(1, j) = 3 'missing
       End If
      If Sheets("eap").Cells(2, j) = 0 And Trim(ma1) <> "" Then
          j = ma1 + 1
          GoTo 21
      End If
      If Sheets("eap").Cells(2, j) = 1 And Trim(ma2) <> "" Then
          j = ma2 + 1
          GoTo 21
      End If
       If Sheets("eap").Cells(2, j) = 2 And Trim(ma3) <> "" Then
          j = ma3 + 1
          GoTo 21
      End If
       If Sheets("eap").Cells(2, j) = 3 And Trim(ma4) <> "" Then
          j = ma4 + 1
          GoTo 21
      End If
      If j = 5 And Sheets("eap").Cells(2, 2) = Sheets("eap").Cells(878, 5) Then
          j = Sheets("eap").Cells(880, 5) + 1
          GoTo 21
      End If
      If Sheets("eap").Cells(876, j) > "" Then
            Randomize
            mrnd = Rnd
           If mrnd < 0.2 Then
              Sheets("eap").Cells(1, j) = 3
           End If
 
      End If
        If Sheets("eap").Cells(901, j) = 0 Then
          Sheets("eap").Cells(1, j) = 3
        End If
  
  Next j
      For j = 40 To 71
51    Sheets("eap").Cells(2, j) = Sheets("simulation").Cells(jk, j)

         ma1 = Sheets("eap").Cells(881, j)
         ma2 = Sheets("eap").Cells(882, j)
         ma3 = Sheets("eap").Cells(883, j)
          ma4 = Sheets("eap").Cells(884, j)
         Sheets("eap").Cells(1, j) = 1
       If Trim(Sheets("eap").Cells(885, j)) > "" Then
           Sheets("eap").Cells(1, j) = 3 'missing
       End If
      If Sheets("eap").Cells(2, j) = 0 And Trim(ma1) <> "" Then
          j = ma1 + 1
          GoTo 51
      End If
      If Sheets("eap").Cells(2, j) = 1 And Trim(ma2) <> "" Then
          j = ma2 + 1
          GoTo 51
      End If
       If Sheets("eap").Cells(2, j) = 2 And Trim(ma3) <> "" Then
          j = ma3 + 1
          GoTo 51
      End If
       If Sheets("eap").Cells(2, j) = 3 And Trim(ma4) <> "" Then
          j = ma4 + 1
          GoTo 51
      End If
      If j = 5 And Sheets("eap").Cells(2, 2) = Sheets("eap").Cells(878, 5) Then
          j = Sheets("eap").Cells(880, 5) + 1
          GoTo 51
      End If
      If Sheets("eap").Cells(876, j) > "" Then
            Randomize
            mrnd = Rnd
           If mrnd < 0.2 Then
              Sheets("eap").Cells(1, j) = 3
           End If
 
      End If
        If Sheets("eap").Cells(901, j) = 0 Then
          Sheets("eap").Cells(1, j) = 3
        End If
  
  Next j
  
  
   Sheets("eap").Cells(1, 2) = 3
       Sheets("buffer").Cells(1, 3) = Sheets("eap").Cells(836, 2) 'true_score
       true_score = Sheets("buffer").Cells(1, 3)
       Sheets("procedure").Range("a2:z50000").Value = ""
      Sheets("buffer").Range("n2:n500").Value = ""
           Me.self_no = Sheets("register").Cells(1, 1) + 2
        Me.self_no = Format(Me.self_no, "000000")
         
           num = Sheets("procedure").Cells(1, 17) + 2
               For jk = 1 To 16
                  Sheets("procedure").Cells(num, jk) = Sheets("item").Cells(2, jk)
               Next jk
                For jk = 19 To 22
                  Sheets("procedure").Cells(num, jk) = 0
               Next jk
                   Sheets("procedure").Cells(num, 27) = Time
             Me.quest = Sheets("procedure").Cells(num, 2)
             
              mnum_k = 1 + Sheets("eap").Cells(827, Sheets("procedure").Cells(num, 1) + 1)
          
         Me.total_item = Sheets("procedure").Cells(1, 17)
          
           findstr = Sheets("procedure").Cells(num, 1)
           Sheets("procedure").Cells(num, 22) = true_score
           Sheets("buffer").Cells(1, 2) = 1
           ListBox1.Selected(findstr) = True
           Me.update = ""
              listbox_x (findstr)
          Sheets("buffer").Cells(1, 2) = ""
          Me.ability_final = true_score
          Sheets("procedure").Cells(2, 22) = true_score
 
         item_no = Sheets("procedure").Cells(Sheets("procedure").Cells(1, 17) + 1, 1)
        ' item_no = Sheets("procedure").Cells(item_no + 1, 1)
          response = Sheets("simulation").Cells(Val(Me.CommandButton2.Caption) + 1, 15 + item_no)
           Sheets("procedure").Cells(2, 17) = response
            Sheets("eap").Cells(1, 16) = 1
              add_item
              
        
 
  
             GoTo 123
            '=====================================
 
 
 
       item_rand_a = Int(mrnd * 7) + 1
  Select Case item_rand_a
    Case 1
      Me.OptionButton1 = True
     Case 2
       Me.OptionButton2 = True
     Case 3
       Me.OptionButton3 = True
     Case 4
       Me.OptionButton4 = True
     Case 5
       Me.OptionButton5 = True
     Case 6
       Me.OptionButton6 = True
    Case Else
      Me.OptionButton7 = True
   End Select

  
   NewItem_Click
123  If Sheets("register").Cells(1, 1) < 1000 Or Sheets("register").Cells(1, 3) > 0 Then
  Me.ck.Caption = 1
      If Val(Me.total_item.Caption) < Sheets("main").Cells(1, 9) Then
441        add_item
        If Val(Me.total_item.Caption) < Sheets("main").Cells(1, 9) Then GoTo 441
         Do While True
          add_item
          Loop
          Me.CommandButton2.Caption = Val(Me.CommandButton2.Caption) - 1
            CommandButton2_Click
      Else
        Me.CommandButton2.Caption = Val(Me.CommandButton2.Caption) - 1
            CommandButton2_Click
      End If
Else
  Me.ck.Caption = 0
  cal_allitem
  End
    ' Me.CommandButton2.Caption = "simulation"
 '  CommandButton2_Click
End If
  ' Next jk
' End If 'beginning
End Sub


Sub cal_allitem()  ' for AAI simulation
 Item = Sheets("simulation").Cells(1, Sheets("simulation").Columns.Count).End(xlToLeft).Column - 1
person = Sheets("simulation").Cells(Sheets("simulation").Rows.Count, "A").End(xlUp).Row - 1
Sheets("residule").Range("A2:AW1200").ClearContents
   For ja = 2 To Item + 1
       Sheets("eap").Cells(1, ja) = 3
  Next ja
 For jk = 2 To person + 1
  For j = 2 To Item + 1
21    Sheets("eap").Cells(2, j) = Sheets("simulation").Cells(jk, j)

         ma1 = Sheets("eap").Cells(881, j)
         ma2 = Sheets("eap").Cells(882, j)
         ma3 = Sheets("eap").Cells(883, j)
          ma4 = Sheets("eap").Cells(884, j)
         Sheets("eap").Cells(1, j) = 1
       If Trim(Sheets("eap").Cells(885, j)) > "" Then
           Sheets("eap").Cells(1, j) = 3 'missing
       End If
      If Sheets("eap").Cells(2, j) = 0 And Trim(ma1) <> "" Then
          j = ma1 + 1
          GoTo 21
      End If
      If Sheets("eap").Cells(2, j) = 1 And Trim(ma2) <> "" Then
          j = ma2 + 1
          GoTo 21
      End If
       If Sheets("eap").Cells(2, j) = 2 And Trim(ma3) <> "" Then
          j = ma3 + 1
          GoTo 21
      End If
       If Sheets("eap").Cells(2, j) = 3 And Trim(ma4) <> "" Then
          j = ma4 + 1
          GoTo 21
      End If
      If j = 5 And Sheets("eap").Cells(2, 2) = Sheets("eap").Cells(878, 5) Then
          j = Sheets("eap").Cells(880, 5) + 1
          GoTo 21
      End If
      If Sheets("eap").Cells(876, j) > "" Then
            Randomize
            mrnd = Rnd
           If mrnd < 0.2 Then
              Sheets("eap").Cells(1, j) = 3
           End If
 
      End If
        If Sheets("eap").Cells(901, j) = 0 Then
          Sheets("eap").Cells(1, j) = 3
        End If
  
  Next j
  Sheets("NAT").Select
  mrange = "T" & jk & ":W" & jk
  Sheets("NAT").Range(mrange).Select
   Application.Wait Now + TimeValue("00:00:4")
    Sheets("NAT").Cells(jk, 11) = Sheets("eap").Cells(2, 1).Value
     Sheets("NAT").Cells(jk, 19) = Sheets("eap").Cells(899, 1).Value
   Sheets("NAT").Cells(jk, 20) = Sheets("eap").Cells(836, 2)
     Sheets("NAT").Cells(jk, 21) = Sheets("eap").Cells(851, 1)
       Sheets("NAT").Cells(jk, 22) = Sheets("eap").Cells(850, 1)
         Sheets("NAT").Cells(jk, 23) = Sheets("eap").Cells(849, 1)
          Sheets("NAT").Cells(jk, 31) = Sheets("eap").Cells(848, 1)
       '  For j = 2 To Item + 1
             '  Sheets("residule").Cells(jk, j) = Sheets("eap").Cells(845, j) 'residule
       '  Next j
 Next jk
End Sub

Sub cal_allitem_random()  ' for RSM simulation
 Item = Sheets("simulation").Cells(1, Sheets("simulation").Columns.Count).End(xlToLeft).Column - 1
person = Sheets("simulation").Cells(Sheets("simulation").Rows.Count, "A").End(xlUp).Row - 1
Sheets("residule").Range("A2:AW1200").ClearContents
   For ja = 2 To Item + 1
       Sheets("eap").Cells(1, ja) = 3
  Next ja
 For jk = 2 To person + 1
  For j = 2 To 15
21    Sheets("eap").Cells(2, j) = Sheets("simulation").Cells(jk, j)

         ma1 = Sheets("eap").Cells(881, j)
         ma2 = Sheets("eap").Cells(882, j)
         ma3 = Sheets("eap").Cells(883, j)
          ma4 = Sheets("eap").Cells(884, j)
         Sheets("eap").Cells(1, j) = 1
       If Trim(Sheets("eap").Cells(885, j)) > "" Then
           Sheets("eap").Cells(1, j) = 3 'missing
       End If
      If Sheets("eap").Cells(2, j) = 0 And Trim(ma1) <> "" Then
          j = ma1 + 1
          GoTo 21
      End If
      If Sheets("eap").Cells(2, j) = 1 And Trim(ma2) <> "" Then
          j = ma2 + 1
          GoTo 21
      End If
       If Sheets("eap").Cells(2, j) = 2 And Trim(ma3) <> "" Then
          j = ma3 + 1
          GoTo 21
      End If
       If Sheets("eap").Cells(2, j) = 3 And Trim(ma4) <> "" Then
          j = ma4 + 1
          GoTo 21
      End If
      If j = 5 And Sheets("eap").Cells(2, 2) = Sheets("eap").Cells(878, 5) Then
          j = Sheets("eap").Cells(880, 5) + 1
          GoTo 21
      End If
      If Sheets("eap").Cells(876, j) > "" Then
            Randomize
            mrnd = Rnd
           If mrnd < 0.2 Then
              Sheets("eap").Cells(1, j) = 3
           End If
 
      End If
        If Sheets("eap").Cells(901, j) = 0 Then
          Sheets("eap").Cells(1, j) = 3
        End If
  
  Next j
   mlength = 12 'random item length
     mknum = 0: upperbound = 39: lowerbound = 16: itemstring = "": mran = 0
     Do While True
         Randomize
         mran = mran + 1
         selectitem = Int((upperbound - lowerbound + 1) * Rnd + lowerbound)
         If InStr(itemstring, selectitem) = 0 Then
           If itemstring = "" Then
              itemstring = selectitem
            Else
              itemstring = itemstring & "," & selectitem
            End If
            mknum = mknum + 1
         End If
          If mknum = mlength Or mran > 2000 Then Exit Do
     Loop
       FullName = Split(itemstring, ",")
   For j = 0 To UBound(FullName)
         zcol = Val(FullName(j))
    Sheets("eap").Cells(2, zcol) = Sheets("simulation").Cells(jk, zcol)
          Sheets("eap").Cells(1, zcol) = 1
        If Sheets("eap").Cells(901, zcol) = 0 Then
          Sheets("eap").Cells(1, zcol) = 3
        End If
  Next j
  
    For j = 40 To Item + 1
22    Sheets("eap").Cells(2, j) = Sheets("simulation").Cells(jk, j)

         ma1 = Sheets("eap").Cells(881, j)
         ma2 = Sheets("eap").Cells(882, j)
         ma3 = Sheets("eap").Cells(883, j)
          ma4 = Sheets("eap").Cells(884, j)
         Sheets("eap").Cells(1, j) = 1
       If Trim(Sheets("eap").Cells(885, j)) > "" Then
           Sheets("eap").Cells(1, j) = 3 'missing
       End If
      If Sheets("eap").Cells(2, j) = 0 And Trim(ma1) <> "" Then
          j = ma1 + 1
          GoTo 22
      End If
      If Sheets("eap").Cells(2, j) = 1 And Trim(ma2) <> "" Then
          j = ma2 + 1
          GoTo 22
      End If
       If Sheets("eap").Cells(2, j) = 2 And Trim(ma3) <> "" Then
          j = ma3 + 1
          GoTo 22
      End If
       If Sheets("eap").Cells(2, j) = 3 And Trim(ma4) <> "" Then
          j = ma4 + 1
          GoTo 22
      End If
      If j = 5 And Sheets("eap").Cells(2, 2) = Sheets("eap").Cells(878, 5) Then
          j = Sheets("eap").Cells(880, 5) + 1
          GoTo 22
      End If
      If Sheets("eap").Cells(876, j) > "" Then
            Randomize
            mrnd = Rnd
           If mrnd < 0.2 Then
              Sheets("eap").Cells(1, j) = 3
           End If
 
      End If
        If Sheets("eap").Cells(901, j) = 0 Then
          Sheets("eap").Cells(1, j) = 3
        End If
  
  Next j
  Sheets("NAT").Select
  mrange = "T" & jk & ":W" & jk
  Sheets("NAT").Range(mrange).Select
   Application.Wait Now + TimeValue("00:00:4")
    Sheets("NAT").Cells(jk, 11) = Sheets("eap").Cells(2, 1).Value
     Sheets("NAT").Cells(jk, 19) = Sheets("eap").Cells(899, 1).Value
   Sheets("NAT").Cells(jk, 20) = Sheets("eap").Cells(836, 2)
     Sheets("NAT").Cells(jk, 21) = Sheets("eap").Cells(851, 1)
       Sheets("NAT").Cells(jk, 22) = Sheets("eap").Cells(850, 1)
         Sheets("NAT").Cells(jk, 23) = Sheets("eap").Cells(849, 1)
        Sheets("NAT").Cells(jk, 31) = Sheets("eap").Cells(848, 1)
       '  For j = 2 To Item + 1
        '       Sheets("residule").Cells(jk, j) = Sheets("eap").Cells(845, j) 'residule
       '  Next j
 Next jk
End Sub


Sub poly_simulation()  ' generating simulation response data
  Item = Sheets("simulation").Cells(1, Sheets("simulation").Columns.Count).End(xlToLeft).Column - 1
person = Sheets("simulation").Cells(Sheets("simulation").Rows.Count, "A").End(xlUp).Row - 1
 threshold = Sheets("main").Cells(4, 1)
 'Item = Sheets("main").Cells(2, 1)
 'person = Sheets("main").Cells(2, 2)
  knumk = 0

   ' loading into step diff.
 For j = 2 To person + 1
  If Sheets("register").Cells(j, 2) = "" Then
    knumk = knumk + 1
 ability2 = Sheets("simulation").Cells(j, 1)
   Sheets("main").Cells(20, 7) = j
 For i = 2 To Item + 1
  item_diff = Sheets("eap").Cells(805, i)
  threshold = Sheets("eap").Cells(827, i)
  ReDim MEASURE1a(threshold) As Single
  If threshold = 1 Then
    MEASURE1a(1) = 0
  Else
  For jk = 1 To threshold
   MEASURE1a(jk) = Sheets("eap").Cells(805 + 6 + jk, i)
 Next jk
 End If
 all_p = 0
   Randomize
     mrnd = Rnd
          If ability2 > 10 Then ability2 = 10
          If ability2 < -10 Then ability2 = -10
        If threshold = 1 Then
        a0 = 1
        a1 = Exp(ability2 - (MEASURE1a(1) + item_diff))
          
         all_p = a0 + a1
         p_a0 = a0 / all_p
         p_a1 = a1 / all_p
        
         all_p1 = p_a0 + p_a1 + p_a2
        
         
         If mrnd > p_a0 Then
           Sheets("simulation").Cells(j, i) = 1
        Else
          Sheets("simulation").Cells(j, i) = 0
      
        End If
    End If
    If threshold = 2 Then
        a0 = 1
        a1 = Exp(ability2 - (MEASURE1a(1) + item_diff))
        a2 = Exp(2 * ability2 - (MEASURE1a(1) + item_diff) - (MEASURE1a(2) + item_diff))
         all_p = a0 + a1 + a2
         p_a0 = a0 / all_p
         p_a1 = a1 / all_p
         p_a2 = a2 / all_p
         all_p1 = p_a0 + p_a1 + p_a2
        
         
         If mrnd <= p_a0 Then
           Sheets("simulation").Cells(j, i) = 0
        ElseIf mrnd <= p_a1 + p_a0 Then
          Sheets("simulation").Cells(j, i) = 1
        Else
           Sheets("simulation").Cells(j, i) = 2
        End If
    End If
    If threshold = 3 Then
        a0 = 1
        a1 = Exp(ability2 - (MEASURE1a(1) + item_diff))
        a2 = Exp(2 * ability2 - (MEASURE1a(1) + item_diff) - (MEASURE1a(2) + item_diff))
         a3 = Exp(3 * ability2 - (MEASURE1a(1) + item_diff) - (MEASURE1a(2) + item_diff) - (MEASURE1a(3) + item_diff))
         all_p = a0 + a1 + a2 + a3
         p_a0 = a0 / all_p
         p_a1 = a1 / all_p
         p_a2 = a2 / all_p
         p_a3 = a3 / all_p
         all_p1 = p_a0 + p_a1 + p_a2 + p_a3
        
         
         If mrnd <= p_a0 Then
           Sheets("simulation").Cells(j, i) = 0
        ElseIf mrnd <= p_a1 + p_a0 Then
          Sheets("simulation").Cells(j, i) = 1
        ElseIf mrnd <= p_a2 + p_a1 + p_a0 Then
          Sheets("simulation").Cells(j, i) = 2
        Else
           Sheets("simulation").Cells(j, i) = 3
        End If
    End If
   If threshold = 4 Then
        a0 = 1
        a1 = Exp(ability2 - (MEASURE1a(1) + item_diff))
        a2 = Exp(2 * ability2 - (MEASURE1a(1) + item_diff) - (MEASURE1a(2) + item_diff))
         a3 = Exp(3 * ability2 - (MEASURE1a(1) + item_diff) - (MEASURE1a(2) + item_diff) - (MEASURE1a(3) + item_diff))
          a4 = Exp(4 * ability2 - (MEASURE1a(1) + item_diff) - (MEASURE1a(2) + item_diff) - (MEASURE1a(3) + item_diff) - (MEASURE1a(4) + item_diff))
         all_p = a0 + a1 + a2 + a3 + a4
         p_a0 = a0 / all_p
         p_a1 = a1 / all_p
         p_a2 = a2 / all_p
         p_a3 = a3 / all_p
         p_a4 = a4 / all_p
         all_p1 = p_a0 + p_a1 + p_a2 + p_a3 + p_a4
        
         
         If mrnd <= p_a0 Then
           Sheets("simulation").Cells(j, i) = 0
        ElseIf mrnd <= p_a1 + p_a0 Then
          Sheets("simulation").Cells(j, i) = 1
        ElseIf mrnd <= p_a2 + p_a1 + p_a0 Then
          Sheets("simulation").Cells(j, i) = 2
        ElseIf mrnd <= p_a3 + p_a2 + p_a1 + p_a0 Then
          Sheets("simulation").Cells(j, i) = 3
        Else
           Sheets("simulation").Cells(j, i) = 4
        End If
    End If

    
         If threshold = 5 Then
        a0 = 1
        a1 = Exp(ability2 - (MEASURE1a(1) + item_diff))
        a2 = Exp(2 * ability2 - (MEASURE1a(1) + item_diff) - (MEASURE1a(2) + item_diff))
         a3 = Exp(3 * ability2 - (MEASURE1a(1) + item_diff) - (MEASURE1a(2) + item_diff) - (MEASURE1a(3) + item_diff))
          a4 = Exp(4 * ability2 - (MEASURE1a(1) + item_diff) - (MEASURE1a(2) + item_diff) - (MEASURE1a(3) + item_diff) - (MEASURE1a(4) + item_diff))
          a5 = Exp(5 * ability2 - (MEASURE1a(1) + item_diff) - (MEASURE1a(2) + item_diff) - (MEASURE1a(3) + item_diff) - (MEASURE1a(4) + item_diff) - (MEASURE1a(5) + item_diff))
         all_p = a0 + a1 + a2 + a3 + a4 + a5
         p_a0 = a0 / all_p
         p_a1 = a1 / all_p
         p_a2 = a2 / all_p
         p_a3 = a3 / all_p
         p_a4 = a4 / all_p
         p_a5 = a5 / all_p
         all_p1 = p_a0 + p_a1 + p_a2 + p_a3 + p_a4 + p_a5
        
         
         If mrnd <= p_a0 Then
           Sheets("simulation").Cells(j, i) = 0
        ElseIf mrnd <= p_a1 + p_a0 Then
          Sheets("simulation").Cells(j, i) = 1
        ElseIf mrnd <= p_a2 + p_a1 + p_a0 Then
          Sheets("simulation").Cells(j, i) = 2
        ElseIf mrnd <= p_a3 + p_a2 + p_a1 + p_a0 Then
          Sheets("simulation").Cells(j, i) = 3
        ElseIf mrnd <= p_a4 + p_a3 + p_a2 + p_a1 + p_a0 Then
          Sheets("simulation").Cells(j, i) = 4
        Else
           Sheets("simulation").Cells(j, i) = 5
        End If
    End If
     
     If threshold = 6 Then
        a0 = 1
        a1 = Exp(ability2 - (MEASURE1a(1) + item_diff))
        a2 = Exp(2 * ability2 - (MEASURE1a(1) + item_diff) - (MEASURE1a(2) + item_diff))
         a3 = Exp(3 * ability2 - (MEASURE1a(1) + item_diff) - (MEASURE1a(2) + item_diff) - (MEASURE1a(3) + item_diff))
          a4 = Exp(4 * ability2 - (MEASURE1a(1) + item_diff) - (MEASURE1a(2) + item_diff) - (MEASURE1a(3) + item_diff) - (MEASURE1a(4) + item_diff))
          a5 = Exp(5 * ability2 - (MEASURE1a(1) + item_diff) - (MEASURE1a(2) + item_diff) - (MEASURE1a(3) + item_diff) - (MEASURE1a(4) + item_diff) - (MEASURE1a(5) + item_diff))
            a6 = Exp(6 * ability2 - (MEASURE1a(1) + item_diff) - (MEASURE1a(2) + item_diff) - (MEASURE1a(3) + item_diff) - (MEASURE1a(4) + item_diff) - (MEASURE1a(5) + item_diff) - (MEASURE1a(6) + item_diff))
         all_p = a0 + a1 + a2 + a3 + a4 + a5 + a6
         p_a0 = a0 / all_p
         p_a1 = a1 / all_p
         p_a2 = a2 / all_p
         p_a3 = a3 / all_p
         p_a4 = a4 / all_p
         p_a5 = a5 / all_p
         p_a6 = a6 / all_p
         all_p1 = p_a0 + p_a1 + p_a2 + p_a3 + p_a4 + p_a5 + p_a6
        
         
         If mrnd <= p_a0 Then
           Sheets("simulation").Cells(j, i) = 0
        ElseIf mrnd <= p_a1 + p_a0 Then
          Sheets("simulation").Cells(j, i) = 1
        ElseIf mrnd <= p_a2 + p_a1 + p_a0 Then
          Sheets("simulation").Cells(j, i) = 2
        ElseIf mrnd <= p_a3 + p_a2 + p_a1 + p_a0 Then
          Sheets("simulation").Cells(j, i) = 3
        ElseIf mrnd <= p_a4 + p_a3 + p_a2 + p_a1 + p_a0 Then
          Sheets("simulation").Cells(j, i) = 4
        ElseIf mrnd <= p_a5 + p_a4 + p_a3 + p_a2 + p_a1 + p_a0 Then
          Sheets("simulation").Cells(j, i) = 5
        Else
           Sheets("simulation").Cells(j, i) = 6
        End If
    End If
         If threshold = 7 Then
        a0 = 1
        a1 = Exp(ability2 - (MEASURE1a(1) + item_diff))
        a2 = Exp(2 * ability2 - (MEASURE1a(1) + item_diff) - (MEASURE1a(2) + item_diff))
         a3 = Exp(3 * ability2 - (MEASURE1a(1) + item_diff) - (MEASURE1a(2) + item_diff) - (MEASURE1a(3) + item_diff))
          a4 = Exp(4 * ability2 - (MEASURE1a(1) + item_diff) - (MEASURE1a(2) + item_diff) - (MEASURE1a(3) + item_diff) - (MEASURE1a(4) + item_diff))
          a5 = Exp(5 * ability2 - (MEASURE1a(1) + item_diff) - (MEASURE1a(2) + item_diff) - (MEASURE1a(3) + item_diff) - (MEASURE1a(4) + item_diff) - (MEASURE1a(5) + item_diff))
          a6 = Exp(6 * ability2 - (MEASURE1a(1) + item_diff) - (MEASURE1a(2) + item_diff) - (MEASURE1a(3) + item_diff) - (MEASURE1a(4) + item_diff) - (MEASURE1a(5) + item_diff) - (MEASURE1a(6) + item_diff))
          a7 = Exp(7 * ability2 - (MEASURE1a(1) + item_diff) - (MEASURE1a(2) + item_diff) - (MEASURE1a(3) + item_diff) - (MEASURE1a(4) + item_diff) - (MEASURE1a(5) + item_diff) - (MEASURE1a(6) + item_diff) - (MEASURE1a(7) + item_diff))
         all_p = a0 + a1 + a2 + a3 + a4 + a5 + a6 + a7
         p_a0 = a0 / all_p
         p_a1 = a1 / all_p
         p_a2 = a2 / all_p
         p_a3 = a3 / all_p
         p_a4 = a4 / all_p
         p_a5 = a5 / all_p
         p_a6 = a6 / all_p
         p_a7 = a7 / all_p
         all_p1 = p_a0 + p_a1 + p_a2 + p_a3 + p_a4 + p_a5 + p_a6 + p_a7
        
         
         If mrnd <= p_a0 Then
           Sheets("simulation").Cells(j, i) = 0
        ElseIf mrnd <= p_a1 + p_a0 Then
          Sheets("simulation").Cells(j, i) = 1
        ElseIf mrnd <= p_a2 + p_a1 + p_a0 Then
          Sheets("simulation").Cells(j, i) = 2
        ElseIf mrnd <= p_a3 + p_a2 + p_a1 + p_a0 Then
          Sheets("simulation").Cells(j, i) = 3
        ElseIf mrnd <= p_a4 + p_a3 + p_a2 + p_a1 + p_a0 Then
          Sheets("simulation").Cells(j, i) = 4
        ElseIf mrnd <= p_a5 + p_a4 + p_a3 + p_a2 + p_a1 + p_a0 Then
          Sheets("simulation").Cells(j, i) = 5
        ElseIf mrnd <= p_a6 + p_a5 + p_a4 + p_a3 + p_a2 + p_a1 + p_a0 Then
          Sheets("simulation").Cells(j, i) = 6
        Else
           Sheets("simulation").Cells(j, i) = 7
        End If
    End If
    
     If threshold = 8 Then
        a0 = 1
        a1 = Exp(ability2 - (MEASURE1a(1) + item_diff))
        a2 = Exp(2 * ability2 - (MEASURE1a(1) + item_diff) - (MEASURE1a(2) + item_diff))
         a3 = Exp(3 * ability2 - (MEASURE1a(1) + item_diff) - (MEASURE1a(2) + item_diff) - (MEASURE1a(3) + item_diff))
          a4 = Exp(4 * ability2 - (MEASURE1a(1) + item_diff) - (MEASURE1a(2) + item_diff) - (MEASURE1a(3) + item_diff) - (MEASURE1a(4) + item_diff))
          a5 = Exp(5 * ability2 - (MEASURE1a(1) + item_diff) - (MEASURE1a(2) + item_diff) - (MEASURE1a(3) + item_diff) - (MEASURE1a(4) + item_diff) - (MEASURE1a(5) + item_diff))
          a6 = Exp(6 * ability2 - (MEASURE1a(1) + item_diff) - (MEASURE1a(2) + item_diff) - (MEASURE1a(3) + item_diff) - (MEASURE1a(4) + item_diff) - (MEASURE1a(5) + item_diff) - (MEASURE1a(6) + item_diff))
          a7 = Exp(7 * ability2 - (MEASURE1a(1) + item_diff) - (MEASURE1a(2) + item_diff) - (MEASURE1a(3) + item_diff) - (MEASURE1a(4) + item_diff) - (MEASURE1a(5) + item_diff) - (MEASURE1a(6) + item_diff) - (MEASURE1a(7) + item_diff))
           a8 = Exp(8 * ability2 - (MEASURE1a(1) + item_diff) - (MEASURE1a(2) + item_diff) - (MEASURE1a(3) + item_diff) - (MEASURE1a(4) + item_diff) - (MEASURE1a(5) + item_diff) - (MEASURE1a(6) + item_diff) - (MEASURE1a(7) + item_diff) - (MEASURE1a(8) + item_diff))
         all_p = a0 + a1 + a2 + a3 + a4 + a5 + a6 + a7 + a8
         p_a0 = a0 / all_p
         p_a1 = a1 / all_p
         p_a2 = a2 / all_p
         p_a3 = a3 / all_p
         p_a4 = a4 / all_p
         p_a5 = a5 / all_p
         p_a6 = a6 / all_p
         p_a7 = a7 / all_p
         p_a8 = a8 / all_p
         all_p1 = p_a0 + p_a1 + p_a2 + p_a3 + p_a4 + p_a5 + p_a6 + p_a7 + p_a8
        
         
         If mrnd <= p_a0 Then
           Sheets("simulation").Cells(j, i) = 0
        ElseIf mrnd <= p_a1 + p_a0 Then
          Sheets("simulation").Cells(j, i) = 1
        ElseIf mrnd <= p_a2 + p_a1 + p_a0 Then
          Sheets("simulation").Cells(j, i) = 2
        ElseIf mrnd <= p_a3 + p_a2 + p_a1 + p_a0 Then
          Sheets("simulation").Cells(j, i) = 3
        ElseIf mrnd <= p_a4 + p_a3 + p_a2 + p_a1 + p_a0 Then
          Sheets("simulation").Cells(j, i) = 4
        ElseIf mrnd <= p_a5 + p_a4 + p_a3 + p_a2 + p_a1 + p_a0 Then
          Sheets("simulation").Cells(j, i) = 5
        ElseIf mrnd <= p_a6 + p_a5 + p_a4 + p_a3 + p_a2 + p_a1 + p_a0 Then
          Sheets("simulation").Cells(j, i) = 6
        ElseIf mrnd <= p_a7 + p_a6 + p_a5 + p_a4 + p_a3 + p_a2 + p_a1 + p_a0 Then
          Sheets("simulation").Cells(j, i) = 7
        Else
           Sheets("simulation").Cells(j, i) = 8
        End If
    End If
     If threshold = 9 Then
        a0 = 1
        a1 = Exp(ability2 - (MEASURE1a(1) + item_diff))
        a2 = Exp(2 * ability2 - (MEASURE1a(1) + item_diff) - (MEASURE1a(2) + item_diff))
         a3 = Exp(3 * ability2 - (MEASURE1a(1) + item_diff) - (MEASURE1a(2) + item_diff) - (MEASURE1a(3) + item_diff))
          a4 = Exp(4 * ability2 - (MEASURE1a(1) + item_diff) - (MEASURE1a(2) + item_diff) - (MEASURE1a(3) + item_diff) - (MEASURE1a(4) + item_diff))
          a5 = Exp(5 * ability2 - (MEASURE1a(1) + item_diff) - (MEASURE1a(2) + item_diff) - (MEASURE1a(3) + item_diff) - (MEASURE1a(4) + item_diff) - (MEASURE1a(5) + item_diff))
          a6 = Exp(6 * ability2 - (MEASURE1a(1) + item_diff) - (MEASURE1a(2) + item_diff) - (MEASURE1a(3) + item_diff) - (MEASURE1a(4) + item_diff) - (MEASURE1a(5) + item_diff) - (MEASURE1a(6) + item_diff))
          a7 = Exp(7 * ability2 - (MEASURE1a(1) + item_diff) - (MEASURE1a(2) + item_diff) - (MEASURE1a(3) + item_diff) - (MEASURE1a(4) + item_diff) - (MEASURE1a(5) + item_diff) - (MEASURE1a(6) + item_diff) - (MEASURE1a(7) + item_diff))
           a8 = Exp(8 * ability2 - (MEASURE1a(1) + item_diff) - (MEASURE1a(2) + item_diff) - (MEASURE1a(3) + item_diff) - (MEASURE1a(4) + item_diff) - (MEASURE1a(5) + item_diff) - (MEASURE1a(6) + item_diff) - (MEASURE1a(7) + item_diff) - (MEASURE1a(8) + item_diff))
           a9 = Exp(9 * ability2 - (MEASURE1a(1) + item_diff) - (MEASURE1a(2) + item_diff) - (MEASURE1a(3) + item_diff) - (MEASURE1a(4) + item_diff) - (MEASURE1a(5) + item_diff) - (MEASURE1a(6) + item_diff) - (MEASURE1a(7) + item_diff) - (MEASURE1a(8) + item_diff) - (MEASURE1a(9) + item_diff))
         all_p = a0 + a1 + a2 + a3 + a4 + a5 + a6 + a7 + a8 + a9
         p_a0 = a0 / all_p
         p_a1 = a1 / all_p
         p_a2 = a2 / all_p
         p_a3 = a3 / all_p
         p_a4 = a4 / all_p
         p_a5 = a5 / all_p
         p_a6 = a6 / all_p
         p_a7 = a7 / all_p
         p_a8 = a8 / all_p
         p_a9 = a9 / all_p
         all_p1 = p_a0 + p_a1 + p_a2 + p_a3 + p_a4 + p_a5 + p_a6 + p_a7 + p_a8 + p_a9
        
         
         If mrnd <= p_a0 Then
           Sheets("simulation").Cells(j, i) = 0
        ElseIf mrnd <= p_a1 + p_a0 Then
          Sheets("simulation").Cells(j, i) = 1
        ElseIf mrnd <= p_a2 + p_a1 + p_a0 Then
          Sheets("simulation").Cells(j, i) = 2
        ElseIf mrnd <= p_a3 + p_a2 + p_a1 + p_a0 Then
          Sheets("simulation").Cells(j, i) = 3
        ElseIf mrnd <= p_a4 + p_a3 + p_a2 + p_a1 + p_a0 Then
          Sheets("simulation").Cells(j, i) = 4
        ElseIf mrnd <= p_a5 + p_a4 + p_a3 + p_a2 + p_a1 + p_a0 Then
          Sheets("simulation").Cells(j, i) = 5
        ElseIf mrnd <= p_a6 + p_a5 + p_a4 + p_a3 + p_a2 + p_a1 + p_a0 Then
          Sheets("simulation").Cells(j, i) = 6
        ElseIf mrnd <= p_a7 + p_a6 + p_a5 + p_a4 + p_a3 + p_a2 + p_a1 + p_a0 Then
          Sheets("simulation").Cells(j, i) = 7
        ElseIf mrnd <= p_a8 + p_a7 + p_a6 + p_a5 + p_a4 + p_a3 + p_a2 + p_a1 + p_a0 Then
          Sheets("simulation").Cells(j, i) = 8
        Else
           Sheets("simulation").Cells(j, i) = 9
        End If
    End If
     
 
    
    
    
    
    
        'http://www.ccunix.ccu.edu.tw/~psywcw/item%20paramter.pdf
      ' expexct1(jk) = 0 * a0 / all_p + 1 * a1 / all_p + 2 * a2 / all_p
        ' ex = expexct1(jk)
       ' expexct_var(jk) = a0 / all_p * (0 - ex) ^ 2 + a1 / all_p * (1 - ex) ^ 2 + a2 / all_p * (2 - ex) ^ 2
         'expexct_var_out(jk) = (0 - ex) ^ 4 * a0 / all_p + a1 / all_p * (1 - ex) ^ 4 + a2 / all_p * (2 - ex) ^ 4
 
 Next i
  End If
 Next j

knumk = knumk


End Sub
